# Supplementary material for: Unique and Conserved MicroRNAs in Wheat Chromosome 5D Revealed by Next-Generation Sequencing
Source: PLoS One. 2013 Jul 23;8(7):e69801. doi: 10.1371/journal.pone.0069801 (PMC3720673; doi:10.1371/journal.pone.0069801)
Supplement: Data S1 — Table 1. List of miRNAs that are found in 5DL, 5DS and 4A chromosome. Table 2: List of newly identified miRNAs for both chromosome arms. (XLSX) [file pone.0069801.s001.xlsx]

## Sheet: Table 1
Data S1: Table 1: List of miRNAs that are found in 5DL, 5DS and 4A
5DL	5DS	5D-ALL miRNAs		4A
tae-miR1117	tae-miR1117	tae-miR1117		tae-miR1044
tae-miR1118	tae-miR1118	tae-miR1118		tae-miR1117
tae-miR1120	tae-miR1120	tae-miR1120		tae-miR1118
tae-miR1121	tae-miR1121	tae-miR1121		tae-miR1120
tae-miR1122	tae-miR1122	tae-miR1122		tae-miR1121
tae-miR1123	tae-miR1125	tae-miR1123		tae-miR1122
tae-miR1125	tae-miR1127	tae-miR1125		tae-miR1123
tae-miR1127	tae-miR1128	tae-miR1127		tae-miR1125
tae-miR1128	tae-miR1130	tae-miR1128		tae-miR1126
tae-miR1130	tae-miR1131	tae-miR1130		tae-miR1127
tae-miR1131	tae-miR1133	tae-miR1131		tae-miR1128
tae-miR1133	tae-miR1135	tae-miR1133		tae-miR1130
tae-miR1135	tae-miR1136	tae-miR1135		tae-miR1131
tae-miR1136	tae-miR1137	tae-miR1136		tae-miR1132
tae-miR1137	tae-miR1139	tae-miR1137		tae-miR1133
tae-miR1139	tae-miR1436	tae-miR1139		tae-miR1135
tae-miR1436	tae-miR1439	tae-miR1436		tae-miR1136
tae-miR1439	tae-miR167	tae-miR1439		tae-miR1137
tae-miR160	tae-miR1847	tae-miR160		tae-miR1138
tae-miR167	tae-miR2118	tae-miR167		tae-miR1139
tae-miR169	tae-miR3700	tae-miR169		tae-miR1433
tae-miR1847	tae-miR395	tae-miR1847		tae-miR1435
tae-miR2118	tae-miR482	tae-miR2118		tae-miR1436
tae-miR2275	tae-miR5021	tae-miR2275		tae-miR1439
tae-miR398	tae-miR5049	tae-miR398		tae-miR156
tae-miR437	tae-miR5067	tae-miR437		tae-miR159
tae-miR5021	tae-miR5068	tae-miR5021		tae-miR165
tae-miR5049	tae-miR5070	tae-miR5049		tae-miR166
tae-miR5067	tae-miR5175	tae-miR5067		tae-miR167
tae-miR5068	tae-miR5180	tae-miR5068		tae-miR169
tae-miR5070	tae-miR5181	tae-miR5070		tae-miR170
tae-miR5085	tae-miR5203	tae-miR5085		tae-miR171
tae-miR5086	tae-miR5205	tae-miR5086		tae-miR172
tae-miR5161	tae-miR5387	tae-miR5161		tae-miR1847
tae-miR5169	tae-miR5568	tae-miR5169		tae-miR1867
tae-miR5175	tae-miR6191	tae-miR5175		tae-miR2079
tae-miR5180	tae-miR6197	tae-miR5180		tae-miR2118
tae-miR5181	tae-miR6219	tae-miR5181		tae-miR2275
tae-miR5203	tae-miR6224	tae-miR5203		tae-miR2673
tae-miR5205	tae-miR834	tae-miR5205		tae-miR319
tae-miR5281	tae-miR845	tae-miR5281		tae-miR395
tae-miR5387	tae-miR950	tae-miR5387		tae-miR396
tae-miR5568		tae-miR5568		tae-miR399
tae-miR6191	42	tae-miR6191		tae-miR414
tae-miR6197		tae-miR6197		tae-miR437
tae-miR6219		tae-miR6219		tae-miR5021
tae-miR6220		tae-miR6220		tae-miR5024
tae-miR818		tae-miR818		tae-miR5049
		tae-miR3700		tae-miR5050
48		tae-miR395		tae-miR5057
		tae-miR482		tae-miR5067
		tae-miR6224		tae-miR5070
		tae-miR834		tae-miR5079
		tae-miR845		tae-miR5085
		tae-miR950		tae-miR5086
				tae-miR5169
		55		tae-miR5171
				tae-miR5175
				tae-miR5180
				tae-miR5181
				tae-miR5200
				tae-miR5203
				tae-miR530
				tae-miR774
				tae-miR818
				tae-miR834
				tae-miR845
				tae-miR855
*non-identical miRNAs between 5DS and 5DL are shown in yellow

## Sheet: Table 2
Data S1:Table 2:List of newly identified miRNAs for both chromosome arms
5DS		5DL		All newly identified mirnas
tae-miR3700		tae-miR5068		tae-miR3700
tae-miR482		tae-miR5161		tae-miR482
tae-miR5068		tae-miR5205		tae-miR5068
tae-miR5205		tae-miR5281		tae-miR5161
tae-miR5387		tae-miR5387		tae-miR5205
tae-miR5568		tae-miR5568		tae-miR5281
tae-miR6191		tae-miR6191		tae-miR5387
tae-miR6197		tae-miR6197		tae-miR5568
tae-miR6219		tae-miR6219		tae-miR6191
tae-miR6224		tae-miR6220		tae-miR6197
tae-miR950				tae-miR6219
		total: 10		tae-miR6220
total: 11				tae-miR6224
				tae-miR950
				total: 14
*identical miRNAs for both chromosome arms are shown in yellow
