# Supplementary material for: Unique and Conserved MicroRNAs in Wheat Chromosome 5D Revealed by Next-Generation Sequencing
Source: PLoS One. 2013 Jul 23;8(7):e69801. doi: 10.1371/journal.pone.0069801 (PMC3720673; doi:10.1371/journal.pone.0069801)
Supplement: Data S2 — Table 1. MFEI table of both chromosome arms for unique pre-miRNA sequences. Table 2: MFEI table of 5D long chromosome arm with representative miRNA sequences. Table 3: MFEI table of 5D short chromosome arm with representative miRNA sequences. (XLSX) [file pone.0069801.s002.xlsx]

## Sheet: Table 1
Data S2: Table 1: MFEI table of both chromosome arms for unique pre-miRNA sequences
ID	length	MFE	GC%	MFEI	pre-miRNA sequence
tae-miR1117	135	-71.5	54.0741	0.979452	AGGACGACCUUUAGUACCGGUUCGUGAUACGACCCGGUACUAAAGAUGCUGGAGGGGCCCUGGACUAACAACAUCCUGCCACCACUCACUUUAGUACCGGUUCGUGGCACGAACCGGUGCUAAAAGGUUCACCAC
tae-miR1118	273	-114.8	36.2637	1.1596	UGUGUAUAUAUAUAGUACUCCCUCUAUUUUAUAACGUAGUGCUUCCUCUAUCCCCGUGCUUUAAUUUUGACUAUGAAUUUAACUACCAAGAUCGAUUACGGCGGGAACAAAAAUUAUAUUAGUGAAUUCGUAUUCGAAAGAAGUUUUCAAUUAUAUAAUUUUUUCUCCCGUCGCAGUUGGUCUCGUUGAUUAAAUUUAUGGUCAAAGUUGGACCUCGAAAAGUGCGGGCGCACUAUAUUUUGAAAUGGAGGGAGUACUACAAGCAGACACGUA
tae-miR1120	111	-56.8	37.8378	1.35238	UCUCCGUCCCAAAAUUCUCUCCGUCCCAAAAUAUAAGAACGUUUUUGAUACUAGUGUAGUGUCGAAAACAUUCUUAUAUUAUGGGACGGAGGGAGUAGAUGUUAGAGAUUU
tae-miR1121	97	-35	27.8351	1.2963	ACUAACUAAUACUUAAUAUAAGAGUGUUUAGAUCACUAAAGUUAAUAUAAGAGCGAGUAGUGAUCUAAACGCUUUUAUAUUAGUUUACAGAAGGAGU
tae-miR1122	74	-23.4	33.7838	0.936	UUCUUGUCUUAGAUUUUGUCUAGACACGGUUGUAUCUAACACUAAAACGUACUAGAUACAUCCGUAUUUAGAC
tae-miR1125	144	-79.4	38.1944	1.44364	ACCAUAAAUUUAACCAACAAGACCGACUGCGGCGGGAGCAAAAAUUAUAUAAUUGAAAACUUCGUUUGAAUACGAAUUCGUUGGUAUAACUUUUGCUCCCGCCACAGUCGGUCUCAUUGGUUAAAUUUAUGGUCAAAGUUGAAG
tae-miR1127	131	-57.4	33.5878	1.30455	AAGGACAAACUUUGUUUAUGAACUACUCCCUCCGUCCCAUAAUAUAAGAACGUUUUUUACACUACACUAAUGUCAAAAACGUUCUUAUAUUAUGGGACGGAGGAGAGUACAUAAUAUACUUUAAACAUGCA
tae-miR1128	144	-60.8	34.7222	1.216	GAAAUAGUGAUACAUGUAAUAACUACUCCCUCCGUCCCAAAAUAAGUGUCUCAACUUUGUACUAACUUUAGUACAAAUUUGUACUAAGGUUGAGACAGAUAUUUUGGGACAGAGGGAGUAUAUGUUAGUUUAGUCAUGUGACAU
tae-miR1130	113	-44.8	34.5133	1.14872	GCAGACAAUUUAAUACUCCCUCUGUAACUUAAUAUAAGACGUUUUUUCACACUAUGACAUUGUCAAAAAAUGUCUUCUCUUAAGUUACAGAGGGAGUAGCACAACAGAAUCUG
tae-miR1131	97	-49.4	54.6392	0.932075	GGCUAGCCGGGCCUCUUCAUUAGUACCGGUUCGUGGCUAACCUUUAGCACCGGUUCGUGCCACGAAUCGGUACUAAUGAGAGUGGUGGCAGGAUGUU
tae-miR1133	143	-67	38.4615	1.21818	UUUACGGAAUACAUGCCUACAUUAUACUCCCUCCGUCCGAAAUAAGUGACUCAAGUUUGUACUAACUUUGUACUAAACUUAGUACAAAUUUGAGUCACUUAUUUUGGGACGAAGGGAGUAUUUAUGAACGGGAGCUAGUGCCA
tae-miR1135	140	-67.2	38.5714	1.24444	UCCCUCAAAUGUACUCCCUCCAUCCGGAAAUACUUGUCAAAGAAAUGGAUGUAUCUAGAUAUAUUUUAGUUCUAGAUACAUCCGCUUUUAUCCAUUUUGCGACAAGUAAUUCCGGACGGAGGGAGUAUAUAUCUAGCAUC
tae-miR1136	92	-43.8	35.8696	1.32727	GAAUUAUUUGUCGCAGGUAUGGAUGUAUCUAGAUGUAUUUUAGUUCUAGAUACAUCCAUUUCUGCGAUGAGUAAUUUGAAACGGAGGGAGUA
tae-miR1137	82	-62.3	36.5854	2.07667	UUCCUCCGUUUCAAAAUAGAUGACUCAACUUUGUACUAUAGUUAGUACAAAGUUGAGUCAUCUAUUUUGGAACGGAGGGAGU
tae-miR1139	87	-25.3	42.5287	0.683784	CAACGGCAAACUUCGCGCAGUAGUAACAUAGACUAGUAACAUAUGCAUGUUACUAGUCCAAGUUACUCACCACUAUGACCAGCCUAA
tae-miR1436	121	-51.7	33.8843	1.26098	UUAAAAAAUCUAAAUAUUACUCCCUCCGUCCCAAAAUAUAAGACGUUUUUUGAUUCUAGUGUAUUGUUAAAAAAUGUCUUACAUUAUGGGACGGAGGGAGUAGAAUGGUUCCUGCAAUUGC
tae-miR1439	128	-67.1	44.5312	1.17719	AGCUCUUUCUCUCUCUCUGCUACUCCCUCCGUUCCAAAAUAGAUGACUCAACUUUAGUAUAAAGUUAGUACAAAGUUGAGUCAUCUAUUUUGGAACGGAGGGAGUAUCUCUCACGGGCCUCCCUCUCC
tae-miR167	113	-58.8	50.4425	1.03158	CAAGGUGCACCACAAGCUGGUGAAGCUGCCAGCAUGAUCUGAUGACCUAAGUCAUGGAUCAGAAUCCAUGUCAAUCAGGUCAUGCUGGAGUUUCAUCUGCUGGUCGGAGCAC
tae-miR1847	96	-58	50	1.20833	UUACUUAACUGCAGGUGCAUUGGGUCACUGACAUAUGGGCACAACAGGAGUCUGGCCCACAUGUCAGUGACACAACUGGACCUGCAGUUAAGUCAG
tae-miR2118	136	-65.4	45.5882	1.05484	AUGAGCAUCUAAGAGCAUUGGGCAUGGGAACAUGGAGGAAGGCCUAAACUAGUGUGUCCCUGUGCAACUAGGGUCGAACAUUUGUUUUGGAAAUUUCCCGAUGCCUCCCAUGCCUAUUGUUCUUAGGUGUUUGAUA
tae-miR3700	89	-35.5	51.6854	0.771739	GUGGCCUGGGCAGACACCUAGACGACCAAAACAGAAGGUCAUAGGAUCUAACGACCUUUUGUUUGGUCGUUGCCUUCCACGACCUGAGA
tae-miR395	104	-48.6	50.9615	0.916981	CGAGUUUGGCCUCGUCAGGAGUUCUCUUCAAGCACUUCGGGACGCUUCUGUUCGAGAACUUCUCUGAAGUGUUUGGGGGAACUCUUGGUGUCACCAAGCAUUCA
tae-miR482	133	-56.8	41.3534	1.03273	GAGGGUCCAAGAGUAGUAUGAAUGGGAACAUUGAGGAAAACAAGAGCUUUCUAGAUUUCAUCUCCUAAGGAAUUAGAGAUCUAGUUCUGUGUUUUUCCAAUGCCUCCCAUUCCUAUUGUUCUUGGGUGCUCCU
tae-miR5021	104	-31.7	28.8462	1.05667	UAGAAGAAGAAGACUAGCUAGAAGAAGAAGAAGAAGAAAAAGAAGAAAAAAAAUUUCUUCUCUUUCUUUUUUCUCCUCUCCUCUUCUUUAUCUUAAUUCUUCUU
tae-miR5049	123	-64.2	42.2764	1.23462	AUAGGGGCAAUUGUACUACUCACUCUGUACCGAAAUAUUUGUAGCUGAGGGAAUGUUCUCCAGCUAUGUUCCCCCAGCUACAAAUAUUUCGGUACAGAGGGAGUACUACGCAAUUUACUUCAU
tae-miR5067	122	-71.7	40.9836	1.434	AAAUAAGUACUCCCUCCGUUCCAUUUUAGCUGUCGCUCAAACGGAUGUAUCUAGCACUAAAUACGUCUACAUACAUCCGUUUCAGCGACAACUAAUAUGGAACGGAGGGAGUAACUGUUAAU
tae-miR5068	93	-78.6	50.5376	1.67234	AUAGGGAAAAUCUCAAACCCAUUGGGUAGAGCGGGUACGGGUAUGGGUAUGUGAUCCCAUACCCGUACCCGCUCUACCCAAUGGGUUUGAGA
tae-miR5070	123	-68.6	39.8374	1.4	AUUGGGAACCUAAAGGGUACCUUCUGACCCUUCUUAGUUCAACCAAAUAAACUAAUUUUUCCUAAUUUAGUUCAUUCAGUUGAACUAAGUAGGGUCGGAGGGUACCCUGGAGGUGCCAAAUUU
tae-miR5175	159	-93	35.8491	1.63158	UUCACCGAUAUCUUAUACUCCCUCCAUCCCAAAAUUCUUGUCUUAGAUUAGUCUAGAUACGGAUGUAUCUAAUACCAAAACGUGACUUGAUACAUCCGUAUUUAGACAAAUCUAAGACAAGAAUUUUGGGACGGAGGGAGUAUUUCAUUGGAUUUAACA
tae-miR5180	102	-60.6	40.1961	1.47805	CUACUCCCUCUGAUCCAUAAAAAGUGUCUCAGUUUUGAACUAAGGUUGAACUAGCCAUAGUGCAAAACUGUGACACUUAUUUUCGGAUCAGAGGGAGUAGUU
tae-miR5181	110	-41	35.4545	1.05128	GCUUACUGUAGUACUAUCUCUGAUCCAUAAUGAGUGUCACAGUUUUAAACUAACCCCAGUUCAAAACCGUGACACUUAUUUUGGAUAAGAGGGAAUAAAUUAUUUUAGGG
tae-miR5203	137	-49.1	32.8467	1.09111	AUCAUUUUUUUUCUUAGCUGCCUCUGUUUCCAAAAUAAGUGUCAACUUUAGUAGCAGUAGUACAACUUUGUAUUAAAGUUUUCACAAAGUUGAGACACUUAUUUUGGAACGGAGGGAGUACAUAUUUGCUAUGAUCU
tae-miR5205	119	-51.6	42.8571	1.01176	CGUUUUGCCUAAAAAUUACUCCCUCCGUCCCAUAAUGUAAGACGCUUUUUCACACUAGUGUACUGUCAAAAAACGCCUUACAAUAUGGGACGGAGGGAGUAUCAAGCUAGCUUGUGACA
tae-miR5387	158	-74.2	53.1646	0.883333	AGGGUUUAUGUAGGACGACCUUUAGUACUGGUUCGUGACACAAACCGGUACUAAAGGUGCUGGAGGGGCCCCAGGACUGACAACAUCCUGCCACCACUCACUUUAGACCUGGUUCGUGGCACGAACCGGUGCUAAAGGUCACCACGAACCGGUACUAA
tae-miR5568	191	-80	35.6021	1.17647	CUUCUUUAAUAUGUACUCUCUCCGUUCCUAAAUACAAGUCUUUGUAUAGAUUCCACCAUGGACUACAUAUGGAGCAAAAUGAGUGAAUCUACACUCUAAAAUGUAUCUGGAUACAUCUGUAUGUGAUCCAUAGUGGAAAUCUCUACCAAGACUUAUAUUUUGGAACGGAGGGAGUAUUAUAGUAGUACAGU
tae-miR6191	113	-58	33.6283	1.52632	CUGUCCCACAUUUCUUUUCUUAGAUUUGUCUAGAUAUGGAUAUAUCUAAUACUAAAAUGUGACUUGAUACAGCCGUAUCUAGACAAAUCUAAGACAAGAAUUUUGGGACAGAG
tae-miR6197	105	-53.5	40	1.27381	UUCCCUUAGUAAGUACUCCCUCUGUUCCUAAAUGUAAGACGUUUUUGCAGUUCGUUAAAAAACGUCUUACAUUUAGGAACAAAGGGACUAUAUGCUGGCAAGGGG
tae-miR6219	166	-134.4	58.4337	1.38557	UGGCACCAACAGGUACCAAUGCCCCCUUUAGUCUCGGUUGGUGCCACCAACUGGGACCAAAGGUCUCUUUUUAGCAGCCCAAAGGGCGGGAAGCGGUGGCCUUUGGUCCCAGUUGGUGGCACCAACCGGUACUAAAGGGGGGACAUUGGUACCGGUUGGUGCCACG
tae-miR6224	115	-58.1	33.0435	1.52895	AACUCUUUACAUAGUACUCCCCCUGUCCCAUAAUAUAAGAACAUUUUUCAAACUAUGUUAGCUUGAAAAAUGUUCUUAUAUUAUAGGACGGAGGGAGUAGUAUGUACCGUAAUUU
tae-miR834	124	-75.7	52.4194	1.16462	GCUACCGCGCUACAGCUAAGUUGUAGCAGUAGCGCUGGUAAGGGCAGCGCUACUGGUAAGUAUGGUUAGCAGUAGCGCUGCCUUGACCAACGCUACUGCUAACUCUCUGUAGCGCUUGAACAAA
tae-miR845	88	-29.1	40.9091	0.808333	CUAGUCGAUAACUAGCACUUUCAAUUGGUAUCAGAGCAAGGUACUCCCUUGUUCUGUGUGAUCCAGUUGAAUGAACUUCUUGACAUCA
tae-miR950	97	-49.6	67.0103	0.763077	CAGAGAUGGGGACGGUCCUCAAGGAAUCGCCUGGACCCCCAGAGCCUCCCGAGGCUCAGGGCCCCGGUGGUUCAUGAGGAACAACCCCUUCGCCGCG
tae-miR1117	152	-104.8	57.2368	1.2046	GCCGGUUCGUGUUGAACCUUUAGUACCGGUUCGUGGCACGAACCGGUACUAAAGGGGUGGUGGCAGGCUGGCGUCAGGCCAGGGCCCCACGAUCACCUUUAGUACCGGUUCGUGGCACGAACCGGUACUAAAGGUCUAAACUUUAGUACCGG
tae-miR1118	291	-127.2	32.9897	1.325	AGUCUAUGUUACUAGUACUCCCUCGUUCCAUAAUGUAGUGCCUAUAAUUUUUGCAAAAAGUCAAACAUUACAAACUUUGACCGUAUUUAUAGAGAAAAGUAGGUACAUCUAGAAUACCAAAUGCACACCAUUGGAUACAUCAUGAGUUAUAUUUCAUAAUGUACAUGUUUGGUAUUGUAGAUGUAGACUGUUUCUUCUAUACACUUGGUCAAAGUUGAUAAAGUUUGAUUUUCACAAAAAUCUAUAGGCACUACAUUAUGGAAUGGAGGGAGUACCUUCAUAGUGUGUAGU
tae-miR1120	110	-37.8	38.1818	0.9	UACAAAAUGAACCAAUCCCUCUUCCCAUAAUACAAGAGUGUUUUGAACACUGGUGUACUGUACAAAACGUUCUUAUAUUAUGGGACGGAGGGAGCAGCUGUUAAUAUAAG
tae-miR1121	96	-29.2	32.2917	0.941935	GUAAGAAAUAUAAGAGCGUUUAGAUCACUAGUAUAAGAGCGUUUAGAUCACUACUAUAUUGAUCUAAACGCUCUUAUUCUUUAUGGAGGGAGUAUU
tae-miR1122	93	-50	26.8817	2	AUUCUUGUCUUACAUUUGUUUAGAUACGGAUGUAUCUAACACUAAAAUGUAACUAGAUACAUCCGUAUUUAGACAAAUUUAAGACAAGAAUUU
tae-miR1123	252	-161.5	49.6032	1.292	AAGGUGCGCGGAAAAAAUUAUAUGAGACCCAGGUCUUAUAUUUAGCAGGUGAGACCGCCCUGAUGGAUGACACGUGGCAUUCACAAAUUACAAAGUAUCUAAUCUCUCCCCUCUCCCCCUCUCCCCCCCUGAUUUCAAGUGGGGGUGGGUAGAUGCUUUGUGAUUUGUGGAUGCCACGUGUCAUCCAUCAGGGCGGGUCUCACUGCUAACACGUGAGACCUGGUCUCAUAGAAUUCUUUUUCAAGGUGCGCC
tae-miR1125	153	-87.4	37.2549	1.53333	CCAACUUUGACCGUAAAUUUAACCAACGAGACCGACUGCGGCGGGAGAAAAAAUUAUAUAAUUGAAAAGUUUUUUUGAAUACGAAUUCACUGGUAUAAUUUUUGCUCCCGCUGCAGUUGGUCUCGUUAGUUAAAUUUGUGGUCAAAGUUGAAG
tae-miR1127	130	-71.1	40	1.36731	ACACUUUUAUUUAUUGUCUGAACUACUCCCUCCGUCCCAUAAUGUAAGACGUUUUUCACACUACACUAGUGUCAAAAAGCAUCUUAUAUUAUGGGACGGAGGGAGUAGUAGACAAAGUAUGGAAGGCUGG
tae-miR1128	164	-76.3	40.8537	1.13881	AAAUGUCUCGAGCUGCUUGAUACUACUCCCUCCGUCCGAAAAUACUUGUCGGAGGAACGAAUGCAUCUAGACGUAUUUUAGUUCUAGAUACAUCAAUUUUUAUGCAUUUCUCCGACAAGUAUUUCUGGACGGAGGGAGUAGAUUUGUAGUGUCUGGAGUUUUCA
tae-miR1130	117	-65.7	42.735	1.314	UCGAUUUCAAUCUGGUACUCCCUCCGUCUCAUAAUGUAAGACGUUUUUUUACACUACACUAGUGUCAAGAAGCGUCUUAUAUUAUGGGACGGAGGGAGUAGCUUUUAGUCCGUCGUG
tae-miR1131	97	-63	56.701	1.14545	GCUAGCCGGGCCGCUCUCAUUAGUACCGGUUCGUGGCUAACCUUUAGCACCGGUUCGUGCCACGAACCGGUACUAAUGAGAGUGGUGGCAGGAUGUU
tae-miR1133	156	-53.3	37.8205	0.90339	AGUCCAGUAGUCUGAAUUGGGUUAUACUCCCUCCGUCCGAAAAUACUUGUCCUAGAAGUGGCUGUAUCUAGAUUUAUUUAGUUAUAGAUACAUUCAUUUUAUUCAUUUGUCUAUUUCCGGACGGAGGAAGUACAUGAUACCAGACUCUUGACUGAU
tae-miR1135	131	-80.5	41.9847	1.46364	UGCUAGAAUGCUACUCCCUCCGUUCGGAAUUACUUGUCUUGGAAAUGGAUGUAUCUAAAACUAAAAUACAUCUAGAUACAUCCAUUUCUGCGACAAGUAAUUCCGAACGGAGGGAGUAGGUGGUACUCCAG
tae-miR1136	105	-69.1	40.9524	1.60698	CUCCCUCCGUUCCAAAUUACUUGUCGCAGGUAUGGAUGUAUCUAGAUGUAUUUUAGUUCUAGAUACAUCCAUUUAUGCGACGAGUAAUUUGGAAACGGUAGGGAG
tae-miR1137	93	-61.2	36.5591	1.8	UCCCUCCGUUCCAAAAUAGAUGACCCAACUUUGUACUAAUUUUGUACUAAAGUUAGUACAAAGUUGAGUCAUCUAUUUUGGAACAGAGGGAGU
tae-miR1139	90	-31.7	36.6667	0.960606	AGGCUAGUCAUAGUGGAGAGUAACUUACACUAGUAACAUGCAUAUGUUACUAGUCUAUGUUACUACCUUCAUAGUGGGUAGUGUCAUAUA
tae-miR1436	122	-53.8	33.6066	1.3122	UUAGUAUCAUUGUAAACUACUUCCUCCGUUUCAUAAUGUAAGACGCUUUUUGACACUAUACUAGUAUGAAAAAAAAGUCUUACAUUAUGGGACGGAGGGAGUAAAUGAUACGACUGUGAAAA
tae-miR1439	130	-64.7	37.6923	1.32041	UAGGGCGUUGCGAGAUUUGAUACUCCCUCCGUUUCAAAAUAGAUGACUCAACUUUGUACUAUAAAAUUAGUACAAAGUUGAGAAAUCUAUUUUGGAACGGAGUGAGUAUUCGUAUGGUUCUUCAGUCUCC
tae-miR160	130	-61.5	57.6923	0.82	AGGUGAAAACAAUGGGAUAUGCCUGGCUCCCUGUAUGCCACUCGCGUAGCUGCCAACUCUCCAAACCCAGCGUUGGCUCUACCGCGGAUGGCGUGCGAGGAGCCAAGCAUGACCGUCUCUCUCUCUCUCU
tae-miR167	104	-46.7	51.9231	0.864815	AAGAGAAAGCGUGAAGCUGCCAGCAUGAUCUAACUCUUGAACCAGCUAGCUUCCGCGGGUGGUUAGAUCGUGCUGUGACAGUUUCACCCUUUCCCUGUUGGGCA
tae-miR169	152	-69.9	45.3947	1.01304	GUGGUAAGGGCUUCUUCUGGUAGCCAAGGAUGACUUGCCUGUGGAUAUAUAGCUUGAUCGAUUACACUUACAUCUCUGCAUGUAUAUAUGUGAUUUCUCACUAUGUACAACAGGCAGUCUCCUUGGCUAGCCCGAGUGGCCCUUAUCUUCCA
tae-miR1847	96	-61.8	54.1667	1.18846	UACUUAACUGCAGGUGCAGUUGGGUCACUGGCAUGUGGGCCCAAGAGGAAUCUGGCCCACAUGUAAGUGCCGCAACUGCACCUGCUGUUAUGUCAC
tae-miR2118	218	-62.8	39.9083	0.721839	GCACCAAGAUUAUUUCGUGAUUUCCCGAUGCCUCCCAUGCCUAUUGUUCUUAUGUAUUCCUUCCUUUUUCUAUUUUCAUGCGCAACUAUCAAAACAAAUGUGCACAUUUAGGUUUAGAUGAUCGGGUUGUGAAGGCAAGUUAGGAAGAGGAAGAAAAUGAACAUCUAGGACCAUUAGGCAUGGGAACAUGGAGGAAGGCCUAAACUAAUUAUUCCAAC
tae-miR2275	104	-38.4	40.3846	0.914286	AACCUUGCAAGCUGAAUGUGAGAUUUGGAUGGAACCAAAUCUUCAGCUAUAAUGGCACAAGAUUUGGUUUCCUCCAAUAUCUCAUCUUCAACUGUCCCUGAUGA
tae-miR398	119	-55.7	53.7815	0.870313	AAGAGAAGGCGAUCCAGAGGAGUGCCACUGAGAACACAAGCGCGGGUUCCUUUGUCAGGUGCUCUGGAUCGCAUGCGAUUGUGUUCUCAGGUCACCCCUUUGGGUUGCUUCCCUUGAUU
tae-miR437	211	-55.4	26.0664	1.00727	GGGGUAUUAUUUGAUGGAAAGUCAAAUUUCUUAACUUUGAACAAGUUUAGAGCCAAAAAUAUCGACAUCCGCAAUAUUAAAGAAAAAUAUAUGAAAAUUCAUUUCUUGAUGAAUCUAAUAACACCGAUUUGAUAUUAUGAAUUUUGAUUUAUUUCUCUACAAUUUUGAUCAAACUUAAAGAAGUUUGACUUUUCAAACUAAUAAUACGCCA
tae-miR5021	153	-60.7	35.2941	1.12407	AGGAAGAAAAGAGGAAGAAGGAAGAAGAAGAAGAAGAAAAGGAAGGAGUGGAAAAAGGAAAAUAAGAAGAGGAAGACUUCUUUUUUUUCUUCGAUCUUCUCCUCUAUUCCUUUCUUCUUCUCCUCUAUUUUCUUCUUCGAUCUUUUUUCCUCU
tae-miR5049	108	-61.6	43.5185	1.31064	ACCACGUGACUAGUACUACUCCCUCCGUACUGAAAUACUUGUAGUUGGGGGCUGUCCCCCAACUACAAGUAUUUUGGUACAGAGGGAGUACUAGAUAAAAAUACUUGA
tae-miR5067	99	-41.5	39.3939	1.0641	GUUUACCACCCCCCUCUGAUCCAUAUUAAUUGUCGCUGAUUUUAGUAAUUGUACUAAAUCAGCGACAACUAAUAUGGAUCGGGAGUACAACAAUUUCGG
tae-miR5068	103	-39.9	37.8641	1.02308	AAUAGGAAAAUUUGAAACCCAUCGGGUAUAGUGGGUACGGGUAUGGUUUAGUAUAACCCAUACCCGUGUACCCAUGUACCUGCAUGUAAUAUGAUUUUUUUAA
tae-miR5070	142	-56.9	35.2113	1.138	UCGAAGAACUAAUUUAGUACUUUCCUACCCUUCUUAGUUCAGCCAAAUGAACUAAUUUUUCAAAAGUCAGGUGAUUUCUGAAAUUUUAGUUCAUUUAGUUGAACUAAGUAGGGUCAGAAGGUGUGUACCCCUGAUGGUUUCA
tae-miR5085	151	-50.4	29.8013	1.12	ACAAAAAUUUCGGUGAAAAAAAGGACAUUUUUUGUGGCAUGUAUAAAAAAAGAUAAAAAAAAUGCCUUGUGAAUAGAUGUAAUCAAGCAUCGAAAAUUGUCUUUUUUACACAAGCUACAAAAAAUGUCCCUUUUCAUCGAAACUUGGUGCA
tae-miR5086	135	-53.2	34.0741	1.15652	AUCACGAAAUCAUAUUGGUGGAAGGCGUGGUAAAAAAUAAUGAUGCUUUAAAAUGUUACUUCCAAAAGUAUGUUGGAGCUCUGAUUUUUUUUUGCCACGAGUUGUACCAAUGUGAUUUCGUGAUGAAAUUUUGCA
tae-miR5161	135	-46.5	37.037	0.93	GCUACUUAUUCAUAAUUUCAUACUCCCUCCGAUCCGUAAUAAGUGUCGCGGGUUUGAAAUAAGUUGAAGUAACCUUAGUUCAAAACUACGAUGCUUAUUCUGGAUCAGAGGGAGUAAUAUAUUUUCAGCUGCAU
tae-miR5169	180	-73.7	26.6667	1.53542	AGAAGUCAAACUUUGCAAACUUUGACCAAGUUUGUAGAAAAAAAUAUUUAUAUCUACAAUAGCAAAAAUAUAUAAUGCAAAACUACAUCAUAUGAUGAAUCUAGUGAUAUAUGUUUCAAACUUUAGAUGUAAAUAUUUUCUCCACAAACUUGGUCAAAGUUUGUGAGGUUUGACUUUUCA
tae-miR5175	155	-48.8	36.7742	0.85614	AGUAGCCUUAAUAUUUACUCCCGUCGUUCCUAAAUAUUUAAGGUAUAGAUUCACUCAUUUUGCUCCGUAUGUACUCAUUGCGGUGUAGUCACAAGUUGAAAUCUCUAGAAAGACAAGUAUUUAGGAACGGAGGGAGUAUUUGCUAACUAAUACCA
tae-miR5180	100	-43.6	34	1.28235	UUAGUCCGUUCGAUCCAUAAUAAGUGUCUCAGUUUUGAACUAAGGUUGAAUUAACCUUAGUUCAAAAUUGCACACAUAUUAUGUAUCAGAGGGAGUACAA
tae-miR5181	122	-67.3	35.2459	1.56512	AACAUAGUAAGUACUCCCUCUGAUCCAUAAUAAGUGUCGCUCAUUUUGUACUAAGCUAGUACAAACUUUGUACUAAAUGAGCGACACUUAUUAUGGAUCGGAAGGAGUACAAAAUAUGAUGA
tae-miR5203	129	-71.6	38.7597	1.432	ACAUGGUUUAUACACUACUCCCUCCGAUCCAAAAUAAAUGUCGCAGUUUUGAACUAAGUUUAGUUCAACCUUAGUUCAAAACUGCGACACUUAUUAUGGAUCGGAGGGAGUAGAUCAGAUCGAAGAGAA
tae-miR5205	117	-50.8	33.3333	1.30256	AAUUAAUGAUAAUAUAGACUCCCUCCGCCCCAAAAUGUAAGACAUUUUUAACACUAUAUAGUGUCAAAAAACGUCAUACAUUUUGGGAUGGAGGGAGUAUAUGUUAACUAAUCCUCA
tae-miR5281	192	-85	33.8542	1.30769	AUAAUAGCUAAAUUCUUACUCCCUCUAUUCAUAAAUAUAAGACCUUUUAGAGAUUCCACUAUAGACUACAUAGGGAGCAAAAUGAGUGAAUCUACACUCUAAAACAUGUCUAUAUCCGUAUGUAGUCCAUGGUAGAAUCUCUAAAAGGUCUUAUAAUUAGGAACGGAGGGAGUACAUAUCAGAUAAGCAUUG
tae-miR5387	156	-74.4	52.5641	0.907317	UUUAUAUAGGACGACCUUCAGUACCAGUUCGUGGCACGAACCGGUACUAAAGGUGCUGGAGGGGCCCCACUCUGACAACAUCCUGCCACCACUCUCAUUAGUACCGGUUUGUGGCACGAACCGGUGCUAAAGGAUCGCCAUGAACCGGUACUAAUG
tae-miR5568	177	-52.3	33.8983	0.871667	GGCUCAAAUUAGUACUACCUUCGUUCCAAAUUAUAAGAUGUUUUGGAUAUUUCAAUAUGGUCUACAUAGACUGAAAUGAGUGAACAAACACACUAAAACACGUCUAUAUACAUCCGAUUCUCAUUUUGUUUACAAGAUCUUAUAAUUUGGAAUGGAGGGAGUACGUUCUGGUUGUAG
tae-miR6191	113	-61.3	31.8584	1.70278	CCGUCCCAAAAUUCUUGUCUUAGAUUUGUCUAGAUAUGGAUGAAUCUAAUACUAAAACAUGACUUGAUACAUCCGUAUUUAGACAAAUUUAAGACAAUAAUUUUGGGAUGGAG
tae-miR6197	98	-36.1	31.6327	1.16452	UUACUAGUAAAGGUACUGAUUCUGUUCCUAAAUGUAAGACGUUUUUAGAAGUGCAAAAACGUCUUACAUUUAUGAACAGAGGGUAGAUUAUACGAUUU
tae-miR6219	170	-127.6	59.4118	1.26337	GGCACAAACCGGGACCAAGUGCACCCGUUUAGUCCCGGUUAGGUGCCACCAACCGGAACCAAAGGUCAACUUUUUCGGCAGCCCAAUGGGUGGGAAGCAGAGGCCUUUGGUCCCGGUUGGUGGCACCAACCGGGACUAAAGGUGGGUCAUUUGGUCCCGGUUGGUGCCAC
tae-miR6220	98	-34.1	34.6939	1.00294	AAAUACUACCUCCAUCUCAAAUCAUAAGACAUUUUGGGUGGGCUAUUACCAAAAAUGUCUUAUAAUUUGGGAUAGAGGAAAUAGAUGAGUUGGAAUGG
tae-miR818	121	-63	36.3636	1.43182	GUUUUUUUACUACUCCCUCCGUCCCAUAAUAUAAGAGUGUUUUUGACACUUGUAGUGUCAAAAACGUUAAGUGUCAAACACACCCUUAUAUUAUGGGACGGAGGAAGUAGAAAGUAGUAUA
average	130.022	-61.8256	40.459	1.19741
stdev	39.3934	23.4442	8.60967	0.274533
median	122	-59.7	38.0229	1.17683
max.	291	-23.4	67.0103	2.07667
min.	74	-161.5	26.0664	0.683784

## Sheet: Table 2
Data S2: Table 2: MFEI table of 5D long chromosome arm
New miRNA			Conserved miRNA			Sequence	Mature	Mature	Hairpin	Pre-miRNA stats
ID	Sequence	Length	ID	Sequence	Mismatch	ID	Start	End	location	length	MFE	GC%	MFEI	sequence
tae-miR1117	UAGUACCGGUUCGUGGCACGAACC	24	tae-miR1117	UAGUACCGGUUCGUGGCACGAACC	0	HRFOW6E02IYSKI	20	43	5'	152	-104.8	57.2368	1.2046	GCCGGUUCGUGUUGAACCUUUAGUACCGGUUCGUGGCACGAACCGGUACUAAAGGGGUGGUGGCAGGCUGGCGUCAGGCCAGGGCCCCACGAUCACCUUUAGUACCGGUUCGUGGCACGAACCGGUACUAAAGGUCUAAACUUUAGUACCGG
tae-miR1118	CACUACAUUAUGGAAUGGAGGGA	23	tae-miR1118	CACUACAUUAUGGAAUGGAGGGA	0	HRFOW6E02H3OY4	248	270	3'	291	-127.2	32.9897	1.325	AGUCUAUGUUACUAGUACUCCCUCGUUCCAUAAUGUAGUGCCUAUAAUUUUUGCAAAAAGUCAAACAUUACAAACUUUGACCGUAUUUAUAGAGAAAAGUAGGUACAUCUAGAAUACCAAAUGCACACCAUUGGAUACAUCAUGAGUUAUAUUUCAUAAUGUACAUGUUUGGUAUUGUAGAUGUAGACUGUUUCUUCUAUACACUUGGUCAAAGUUGAUAAAGUUUGAUUUUCACAAAAAUCUAUAGGCACUACAUUAUGGAAUGGAGGGAGUACCUUCAUAGUGUGUAGU
tae-miR1120	ACGUUCUUAUAUUAUGGGACGGAG	24	tae-miR1120	ACAUUCUUAUAUUAUGAGACGGAG	2	HRFOW6E02I6LX0	66	89	3'	110	-37.8	38.1818	0.9	UACAAAAUGAACCAAUCCCUCUUCCCAUAAUACAAGAGUGUUUUGAACACUGGUGUACUGUACAAAACGUUCUUAUAUUAUGGGACGGAGGGAGCAGCUGUUAAUAUAAG
tae-miR1121	UAUAUUGAUCUAAACGCUCUUA	22	tae-miR1121	AGUAGUGAUCUAAACGCUCUUA	3	HRFOW6E02HC5B0	54	75	3'	96	-29.2	32.2917	0.941935	GUAAGAAAUAUAAGAGCGUUUAGAUCACUAGUAUAAGAGCGUUUAGAUCACUACUAUAUUGAUCUAAACGCUCUUAUUCUUUAUGGAGGGAGUAUU
tae-miR1122	UAGAUACAUCCGUAUUUAGA	20	bdi-miR1122	UAGAUACAUCCGUAUUUGGA	1	HRFOW6E02H7L52	53	72	3'	93	-50	26.8817	2	AUUCUUGUCUUACAUUUGUUUAGAUACGGAUGUAUCUAACACUAAAAUGUAACUAGAUACAUCCGUAUUUAGACAAAUUUAAGACAAGAAUUU
tae-miR1123	CACGUGAGACCUGGUCUCAUAGA	23	tae-miR1123	UCCGUGAGACCUGGUCUCAUAGA	2	HJKAX1S02HNBZ4	209	231	3'	252	-161.5	49.6032	1.292	AAGGUGCGCGGAAAAAAUUAUAUGAGACCCAGGUCUUAUAUUUAGCAGGUGAGACCGCCCUGAUGGAUGACACGUGGCAUUCACAAAUUACAAAGUAUCUAAUCUCUCCCCUCUCCCCCUCUCCCCCCCUGAUUUCAAGUGGGGGUGGGUAGAUGCUUUGUGAUUUGUGGAUGCCACGUGUCAUCCAUCAGGGCGGGUCUCACUGCUAACACGUGAGACCUGGUCUCAUAGAAUUCUUUUUCAAGGUGCGCC
tae-miR1125	AACCAACGAGACCGACUGCGGCGG	24	tae-miR1125	AACCAACGAGACCAACUGCGGCGG	1	HRFOW6E02JQX8D	20	43	5'	153	-87.4	37.2549	1.53333	CCAACUUUGACCGUAAAUUUAACCAACGAGACCGACUGCGGCGGGAGAAAAAAUUAUAUAAUUGAAAAGUUUUUUUGAAUACGAAUUCACUGGUAUAAUUUUUGCUCCCGCUGCAGUUGGUCUCGUUAGUUAAAUUUGUGGUCAAAGUUGAAG
tae-miR1127	AACUACUCCCUCCGUCCCAUA	21	bdi-miR1127	AACUACUCCCUCCGUCCGAUA	1	HRFOW6E02JBR5E	20	40	5'	130	-71.1	40	1.36731	ACACUUUUAUUUAUUGUCUGAACUACUCCCUCCGUCCCAUAAUGUAAGACGUUUUUCACACUACACUAGUGUCAAAAAGCAUCUUAUAUUAUGGGACGGAGGGAGUAGUAGACAAAGUAUGGAAGGCUGG
tae-miR1128	UACUACUCCCUCCGUCCGAAA	21	tae-miR1128	UACUACUCCCUCCGUCCGAAA	0	HRFOW6E02G37AT	20	40	5'	164	-76.3	40.8537	1.13881	AAAUGUCUCGAGCUGCUUGAUACUACUCCCUCCGUCCGAAAAUACUUGUCGGAGGAACGAAUGCAUCUAGACGUAUUUUAGUUCUAGAUACAUCAAUUUUUAUGCAUUUCUCCGACAAGUAUUUCUGGACGGAGGGAGUAGAUUUGUAGUGUCUGGAGUUUUCA
tae-miR1130	CCUCCGUCUCAUAAUGUAAGACG	23	tae-miR1130	CCUCCGUCUCGUAAUGUAAGACG	1	HRFOW6E02IEDIM	20	42	5'	117	-65.7	42.735	1.314	UCGAUUUCAAUCUGGUACUCCCUCCGUCUCAUAAUGUAAGACGUUUUUUUACACUACACUAGUGUCAAGAAGCGUCUUAUAUUAUGGGACGGAGGGAGUAGCUUUUAGUCCGUCGUG
tae-miR1131	UAGUACCGGUUCGUGGCUAACC	22	tae-miR1131	UAGUACCGGUUCGUGGCUAACC	0	HRFOW6E02JH3PY	20	41	5'	97	-63	56.701	1.14545	GCUAGCCGGGCCGCUCUCAUUAGUACCGGUUCGUGGCUAACCUUUAGCACCGGUUCGUGCCACGAACCGGUACUAAUGAGAGUGGUGGCAGGAUGUU
tae-miR1133	GUUAUACUCCCUCCGUCCGAAA	22	tae-miR1133	CAUAUACUCCCUCCGUCCGAAA	2	HRFOW6E02FKQJJ	20	41	5'	156	-53.3	37.8205	0.90339	AGUCCAGUAGUCUGAAUUGGGUUAUACUCCCUCCGUCCGAAAAUACUUGUCCUAGAAGUGGCUGUAUCUAGAUUUAUUUAGUUAUAGAUACAUUCAUUUUAUUCAUUUGUCUAUUUCCGGACGGAGGAAGUACAUGAUACCAGACUCUUGACUGAU
tae-miR1135	CUGCGACAAGUAAUUCCGAACGGA	24	tae-miR1135	CUGCGACAAGUAAUUCCGAACGGA	0	HRFOW6E02I89BW	87	110	3'	131	-80.5	41.9847	1.46364	UGCUAGAAUGCUACUCCCUCCGUUCGGAAUUACUUGUCUUGGAAAUGGAUGUAUCUAAAACUAAAAUACAUCUAGAUACAUCCAUUUCUGCGACAAGUAAUUCCGAACGGAGGGAGUAGGUGGUACUCCAG
tae-miR1136	UUGUCGCAGGUAUGGAUGUAUCUA	24	tae-miR1136	UUGUCGCAGGUAUGGAUGUAUCUA	0	HRFOW6E02G8ADT	20	43	5'	105	-69.1	40.9524	1.60698	CUCCCUCCGUUCCAAAUUACUUGUCGCAGGUAUGGAUGUAUCUAGAUGUAUUUUAGUUCUAGAUACAUCCAUUUAUGCGACGAGUAAUUUGGAAACGGUAGGGAG
tae-miR1137	UAGUACAAAGUUGAGUCAUC	20	tae-miR1137	UAGUACAAAGUUGAGUCAUC	0	HRFOW6E02F1AHM	53	72	3'	93	-61.2	36.5591	1.8	UCCCUCCGUUCCAAAAUAGAUGACCCAACUUUGUACUAAUUUUGUACUAAAGUUAGUACAAAGUUGAGUCAUCUAUUUUGGAACAGAGGGAGU
tae-miR1139	AGAGUAACUUACACUAGUAACA	22	tae-miR1139	AGAGUAACAUACACUAGUAACA	1	HRFOW6E02IN3KE	16	37	5'	90	-31.7	36.6667	0.960606	AGGCUAGUCAUAGUGGAGAGUAACUUACACUAGUAACAUGCAUAUGUUACUAGUCUAUGUUACUACCUUCAUAGUGGGUAGUGUCAUAUA
tae-miR1436	ACAUUAUGGGACGGAGGGAGU	21	hvu-miR1436	ACAUUAUGGGACGGAGGGAGU	0	HRFOW6E02JT21O	81	101	3'	122	-53.8	33.6066	1.3122	UUAGUAUCAUUGUAAACUACUUCCUCCGUUUCAUAAUGUAAGACGCUUUUUGACACUAUACUAGUAUGAAAAAAAAGUCUUACAUUAUGGGACGGAGGGAGUAAAUGAUACGACUGUGAAAA
tae-miR1439	UUUUGGAACGGAGUGAGUAUU	21	osa-miR1439	UUUUGGAACGGAGUGAGUAUU	0	HRFOW6E02IP2QZ	89	109	3'	130	-64.7	37.6923	1.32041	UAGGGCGUUGCGAGAUUUGAUACUCCCUCCGUUUCAAAAUAGAUGACUCAACUUUGUACUAUAAAAUUAGUACAAAGUUGAGAAAUCUAUUUUGGAACGGAGUGAGUAUUCGUAUGGUUCUUCAGUCUCC
tae-miR160	GCCUGGCUCCCUGUAUGCCAC	21	csi-miR160	GCCUGGCUCCCUGUAUGCCAU	1	HJKAX1S02HK6ZI	20	40	5'	130	-61.5	57.6923	0.82	AGGUGAAAACAAUGGGAUAUGCCUGGCUCCCUGUAUGCCACUCGCGUAGCUGCCAACUCUCCAAACCCAGCGUUGGCUCUACCGCGGAUGGCGUGCGAGGAGCCAAGCAUGACCGUCUCUCUCUCUCUCU
tae-miR167	UGAAGCUGCCAGCAUGAUCUA	21	aqc-miR167	UCAAGCUGCCAGCAUGAUCUA	1	HRFOW6E01B8W5L	11	31	5'	104	-46.7	51.9231	0.864815	AAGAGAAAGCGUGAAGCUGCCAGCAUGAUCUAACUCUUGAACCAGCUAGCUUCCGCGGGUGGUUAGAUCGUGCUGUGACAGUUUCACCCUUUCCCUGUUGGGCA
tae-miR169	UAGCCAAGGAUGACUUGCCUG	21	hvu-miR169	AAGCCAAGGAUGAGUUGCCUG	2	HRFOW6E02HHZHF	20	40	5'	152	-69.9	45.3947	1.01304	GUGGUAAGGGCUUCUUCUGGUAGCCAAGGAUGACUUGCCUGUGGAUAUAUAGCUUGAUCGAUUACACUUACAUCUCUGCAUGUAUAUAUGUGAUUUCUCACUAUGUACAACAGGCAGUCUCCUUGGCUAGCCCGAGUGGCCCUUAUCUUCCA
tae-miR1847	UGGCCCACAUGUAAGUGCCGCAAC	24	osa-miR1847.2	UGGCCCACAUGUUAGUGCCACAAC	2	HRFOW6E02F3PCZ	52	75	3'	96	-61.8	54.1667	1.18846	UACUUAACUGCAGGUGCAGUUGGGUCACUGGCAUGUGGGCCCAAGAGGAAUCUGGCCCACAUGUAAGUGCCGCAACUGCACCUGCUGUUAUGUCAC
tae-miR2118	GGCAUGGGAACAUGGAGGAAGG	22	sbi-miR2118-5p	GGCAUGGGAACAUGUAGGAAGG	1	HRFOW6E01EDC6I	176	197	3'	218	-62.8	39.9083	0.721839	GCACCAAGAUUAUUUCGUGAUUUCCCGAUGCCUCCCAUGCCUAUUGUUCUUAUGUAUUCCUUCCUUUUUCUAUUUUCAUGCGCAACUAUCAAAACAAAUGUGCACAUUUAGGUUUAGAUGAUCGGGUUGUGAAGGCAAGUUAGGAAGAGGAAGAAAAUGAACAUCUAGGACCAUUAGGCAUGGGAACAUGGAGGAAGGCCUAAACUAAUUAUUCCAAC
tae-miR2275	UUUGGUUUCCUCCAAUAUCUCA	22	osa-miR2275a	UUUGGUUUCCUCCAAUAUCUCA	0	HJKAX1S02F9QUH	62	83	3'	104	-38.4	40.3846	0.914286	AACCUUGCAAGCUGAAUGUGAGAUUUGGAUGGAACCAAAUCUUCAGCUAUAAUGGCACAAGAUUUGGUUUCCUCCAAUAUCUCAUCUUCAACUGUCCCUGAUGA
tae-miR398	UGUGUUCUCAGGUCACCCCU	20	ahy-miR398	UGUGUUCUCAGGUCACCCCU	0	HJKAX1S02IGMAR	79	98	3'	119	-55.7	53.7815	0.870313	AAGAGAAGGCGAUCCAGAGGAGUGCCACUGAGAACACAAGCGCGGGUUCCUUUGUCAGGUGCUCUGGAUCGCAUGCGAUUGUGUUCUCAGGUCACCCCUUUGGGUUGCUUCCCUUGAUU
tae-miR437	AAACUUAAAGAAGUUUGACUU	21	bdi-miR437	GAACUUAGAGAAGUUUGACUU	2	HRFOW6E02J272H	170	190	3'	211	-55.4	26.0664	1.00727	GGGGUAUUAUUUGAUGGAAAGUCAAAUUUCUUAACUUUGAACAAGUUUAGAGCCAAAAAUAUCGACAUCCGCAAUAUUAAAGAAAAAUAUAUGAAAAUUCAUUUCUUGAUGAAUCUAAUAACACCGAUUUGAUAUUAUGAAUUUUGAUUUAUUUCUCUACAAUUUUGAUCAAACUUAAAGAAGUUUGACUUUUCAAACUAAUAAUACGCCA
tae-miR5021	GAAGAAGAAGAAGAAGAAAA	20	ath-miR5021	UGAGAAGAAGAAGAAGAAAA	2	HRFOW6E02GY5DN	20	39	5'	153	-60.7	35.2941	1.12407	AGGAAGAAAAGAGGAAGAAGGAAGAAGAAGAAGAAGAAAAGGAAGGAGUGGAAAAAGGAAAAUAAGAAGAGGAAGACUUCUUUUUUUUCUUCGAUCUUCUCCUCUAUUCCUUUCUUCUUCUCCUCUAUUUUCUUCUUCGAUCUUUUUUCCUCU
tae-miR5049	AGUAUUUUGGUACAGAGGGAG	21	hvu-miR5049b	AGUAUUUAGGUACAGAGGGAG	1	HJKAX1S02H4BRH	67	87	3'	108	-61.6	43.5185	1.31064	ACCACGUGACUAGUACUACUCCCUCCGUACUGAAAUACUUGUAGUUGGGGGCUGUCCCCCAACUACAAGUAUUUUGGUACAGAGGGAGUACUAGAUAAAAAUACUUGA
tae-miR5067	UCAGCGACAACUAAUAUGGAU	21	bdi-miR5067	UCAGCGACAACUAAUAUGGAU	0	HRFOW6E02HL5QH	58	78	3'	99	-41.5	39.3939	1.0641	GUUUACCACCCCCCUCUGAUCCAUAUUAAUUGUCGCUGAUUUUAGUAAUUGUACUAAAUCAGCGACAACUAAUAUGGAUCGGGAGUACAACAAUUUCGG
tae-miR5068	AUCGGGUAUAGUGGGUACGGGUAU	24	bdi-miR5068	AUCGGGUAGAGCGGGUAUGGGUAU	3	HRFOW6E02H92KA	20	43	5'	103	-39.9	37.8641	1.02308	AAUAGGAAAAUUUGAAACCCAUCGGGUAUAGUGGGUACGGGUAUGGUUUAGUAUAACCCAUACCCGUGUACCCAUGUACCUGCAUGUAAUAUGAUUUUUUUAA
tae-miR5070	AACUAAGUAGGGUCAGAAGGU	21	bdi-miR5070	AACUAAGUAGGGUCAGAGGGU	1	HRFOW6E02JW399	101	121	3'	142	-56.9	35.2113	1.138	UCGAAGAACUAAUUUAGUACUUUCCUACCCUUCUUAGUUCAGCCAAAUGAACUAAUUUUUCAAAAGUCAGGUGAUUUCUGAAAUUUUAGUUCAUUUAGUUGAACUAAGUAGGGUCAGAAGGUGUGUACCCCUGAUGGUUUCA
tae-miR5085	AAGGACAUUUUUUGUGGCAUG	21	tae-miR5085	AAGGACAUUUUUUGUGGCCUG	1	HJKAX1S02GQ2PM	20	40	5'	151	-50.4	29.8013	1.12	ACAAAAAUUUCGGUGAAAAAAAGGACAUUUUUUGUGGCAUGUAUAAAAAAAGAUAAAAAAAAUGCCUUGUGAAUAGAUGUAAUCAAGCAUCGAAAAUUGUCUUUUUUACACAAGCUACAAAAAAUGUCCCUUUUCAUCGAAACUUGGUGCA
tae-miR5086	AUAUUGGUGGAAGGCGUGGUA	21	tae-miR5086	ACAUUGGUGGAAGGCGUGGUA	1	HRFOW6E01B5HVW	11	31	5'	135	-53.2	34.0741	1.15652	AUCACGAAAUCAUAUUGGUGGAAGGCGUGGUAAAAAAUAAUGAUGCUUUAAAAUGUUACUUCCAAAAGUAUGUUGGAGCUCUGAUUUUUUUUUGCCACGAGUUGUACCAAUGUGAUUUCGUGAUGAAAUUUUGCA
tae-miR5161	UCUGGAUCAGAGGGAGUAAU	20	osa-miR5161	UCUGGAUCAGAGGGAGUAUA	2	HRFOW6E02GP401	98	117	3'	135	-46.5	37.037	0.93	GCUACUUAUUCAUAAUUUCAUACUCCCUCCGAUCCGUAAUAAGUGUCGCGGGUUUGAAAUAAGUUGAAGUAACCUUAGUUCAAAACUACGAUGCUUAUUCUGGAUCAGAGGGAGUAAUAUAUUUUCAGCUGCAU
tae-miR5169	UUUGACCAAGUUUGUAGAAAA	21	bdi-miR5169	UUUGACCAAGUUUGUAGAACA	1	HRFOW6E02H2IV3	20	40	5'	180	-73.7	26.6667	1.53542	AGAAGUCAAACUUUGCAAACUUUGACCAAGUUUGUAGAAAAAAAUAUUUAUAUCUACAAUAGCAAAAAUAUAUAAUGCAAAACUACAUCAUAUGAUGAAUCUAGUGAUAUAUGUUUCAAACUUUAGAUGUAAAUAUUUUCUCCACAAACUUGGUCAAAGUUUGUGAGGUUUGACUUUUCA
tae-miR5175	AAGUAUUUAGGAACGGAGGGA	21	bdi-miR5175a	AAGAAUUUAGGAACGGAGGGA	1	HRFOW6E02I3KW6	114	134	3'	155	-48.8	36.7742	0.85614	AGUAGCCUUAAUAUUUACUCCCGUCGUUCCUAAAUAUUUAAGGUAUAGAUUCACUCAUUUUGCUCCGUAUGUACUCAUUGCGGUGUAGUCACAAGUUGAAAUCUCUAGAAAGACAAGUAUUUAGGAACGGAGGGAGUAUUUGCUAACUAAUACCA
tae-miR5180	UAAGUGUCUCAGUUUUGAACU	21	bdi-miR5180a	UAAGUGUCUCAGUUUUGAACU	0	HRFOW6E01CPK9C	20	40	5'	100	-43.6	34	1.28235	UUAGUCCGUUCGAUCCAUAAUAAGUGUCUCAGUUUUGAACUAAGGUUGAAUUAACCUUAGUUCAAAAUUGCACACAUAUUAUGUAUCAGAGGGAGUACAA
tae-miR5181	UGAUCCAUAAUAAGUGUCGCU	21	bdi-miR5181a	UGAUCCAUAAUAAGUGUCAGG	3	HJKAX1S02IAE2V	20	40	5'	122	-67.3	35.2459	1.56512	AACAUAGUAAGUACUCCCUCUGAUCCAUAAUAAGUGUCGCUCAUUUUGUACUAAGCUAGUACAAACUUUGUACUAAAUGAGCGACACUUAUUAUGGAUCGGAAGGAGUACAAAAUAUGAUGA
tae-miR5203	ACUUAUUAUGGAUCGGAGGGA	21	bdi-miR5203	ACUUAUUAUGGACCGGAGGGA	1	HRFOW6E02IOMJ2	88	108	3'	129	-71.6	38.7597	1.432	ACAUGGUUUAUACACUACUCCCUCCGAUCCAAAAUAAAUGUCGCAGUUUUGAACUAAGUUUAGUUCAACCUUAGUUCAAAACUGCGACACUUAUUAUGGAUCGGAGGGAGUAGAUCAGAUCGAAGAGAA
tae-miR5205	CAUACAUUUUGGGAUGGAGGGAG	23	mtr-miR5205a	CAUACAAUUUGGGACGGAGGGAG	2	HRFOW6E02H1EYQ	74	96	3'	117	-50.8	33.3333	1.30256	AAUUAAUGAUAAUAUAGACUCCCUCCGCCCCAAAAUGUAAGACAUUUUUAACACUAUAUAGUGUCAAAAAACGUCAUACAUUUUGGGAUGGAGGGAGUAUAUGUUAACUAAUCCUCA
tae-miR5281	UCUUAUAAUUAGGAACGGAGGGAG	24	mtr-miR5281b	UCUUAUAAAUAGGACCGGAGGGAG	2	HRFOW6E01CWSVA	148	171	3'	192	-85	33.8542	1.30769	AUAAUAGCUAAAUUCUUACUCCCUCUAUUCAUAAAUAUAAGACCUUUUAGAGAUUCCACUAUAGACUACAUAGGGAGCAAAAUGAGUGAAUCUACACUCUAAAACAUGUCUAUAUCCGUAUGUAGUCCAUGGUAGAAUCUCUAAAAGGUCUUAUAAUUAGGAACGGAGGGAGUACAUAUCAGAUAAGCAUUG
tae-miR5387	UGGCACGAACCGGUGCUAAAGGAUC	25	sbi-miR5387a	UAACACGAACCGGUGCUAAAGGAUC	2	HRFOW6E01ELY06	111	135	3'	156	-74.4	52.5641	0.907317	UUUAUAUAGGACGACCUUCAGUACCAGUUCGUGGCACGAACCGGUACUAAAGGUGCUGGAGGGGCCCCACUCUGACAACAUCCUGCCACCACUCUCAUUAGUACCGGUUUGUGGCACGAACCGGUGCUAAAGGAUCGCCAUGAACCGGUACUAAUG
tae-miR5568	AUCUUAUAAUUUGGAAUGGAG	21	sbi-miR5568f-3p	GUCUUAUAAUUUGGAAUGGAG	1	HRFOW6E02G2G72	136	156	3'	177	-52.3	33.8983	0.871667	GGCUCAAAUUAGUACUACCUUCGUUCCAAAUUAUAAGAUGUUUUGGAUAUUUCAAUAUGGUCUACAUAGACUGAAAUGAGUGAACAAACACACUAAAACACGUCUAUAUACAUCCGAUUCUCAUUUUGUUUACAAGAUCUUAUAAUUUGGAAUGGAGGGAGUACGUUCUGGUUGUAG
tae-miR6191	UAGAUUUGUCUAGAUAUGGA	20	hvu-miR6191	UAGAUUUGUCUAGAUAUGAA	1	HRFOW6E02IFVP1	20	39	5'	113	-61.3	31.8584	1.70278	CCGUCCCAAAAUUCUUGUCUUAGAUUUGUCUAGAUAUGGAUGAAUCUAAUACUAAAACAUGACUUGAUACAUCCGUAUUUAGACAAAUUUAAGACAAUAAUUUUGGGAUGGAG
tae-miR6197	UCUGUUCCUAAAUGUAAGACG	21	hvu-miR6197	UCUGUUCCUAAAUGUAAGACG	0	HJKAX1S02GC931	20	40	5'	98	-36.1	31.6327	1.16452	UUACUAGUAAAGGUACUGAUUCUGUUCCUAAAUGUAAGACGUUUUUAGAAGUGCAAAAACGUCUUACAUUUAUGAACAGAGGGUAGAUUAUACGAUUU
tae-miR6219	CAACCGGGACUAAAGGUGGGUCAU	24	sbi-miR6219-5p	GAACCGGGACUAAAGGUGGGACAU	2	HRFOW6E01D9CO5	126	149	3'	170	-127.6	59.4118	1.26337	GGCACAAACCGGGACCAAGUGCACCCGUUUAGUCCCGGUUAGGUGCCACCAACCGGAACCAAAGGUCAACUUUUUCGGCAGCCCAAUGGGUGGGAAGCAGAGGCCUUUGGUCCCGGUUGGUGGCACCAACCGGGACUAAAGGUGGGUCAUUUGGUCCCGGUUGGUGCCAC
tae-miR6220	AUGUCUUAUAAUUUGGGAUAGAGG	24	sbi-miR6220-3p	AUGCCUUAUAAUUUGGGAUGGAGA	3	HJKAX1S02IIDAG	54	77	3'	98	-34.1	34.6939	1.00294	AAAUACUACCUCCAUCUCAAAUCAUAAGACAUUUUGGGUGGGCUAUUACCAAAAAUGUCUUAUAAUUUGGGAUAGAGGAAAUAGAUGAGUUGGAAUGG
tae-miR818	ACACCCUUAUAUUAUGGGACGG	22	osa-miR818a	AAUCCCUUAUAUUAUGGGACGG	2	HRFOW6E01E40EP	79	100	3'	121	-63	36.3636	1.43182	GUUUUUUUACUACUCCCUCCGUCCCAUAAUAUAAGAGUGUUUUUGACACUUGUAGUGUCAAAAACGUUAAGUGUCAAACACACCCUUAUAUUAUGGGACGGAGGAAGUAGAAAGUAGUAUA
											average	39.5954	1.19629
											stdev	8.50341	0.278216
											median	37.4736	1.16052
											max.	59.4118	2
											min.	26.0664	0.721839

## Sheet: Table 3
Data S2: Table 3: MFEI table of 5D short chromosome arm
New miRNA			Conserved miRNA			Sequence	Mature	Mature	Hairpin	Pre-miRNA stats
ID	Sequence	Length	ID	Sequence	Mismatch	ID	Start	End	location	length	MFE	GC%	MFEI	sequences
tae-miR1117	UAGUACCGGUUCGUGGCACGAACC	24	tae-miR1117	UAGUACCGGUUCGUGGCACGAACC	0	HJKAX1S01AGLAK	91	114	3'	135	-71.5	54.0741	0.979452	AGGACGACCUUUAGUACCGGUUCGUGAUACGACCCGGUACUAAAGAUGCUGGAGGGGCCCUGGACUAACAACAUCCUGCCACCACUCACUUUAGUACCGGUUCGUGGCACGAACCGGUGCUAAAAGGUUCACCAC
tae-miR1118	CACUAUAUUUUGAAAUGGAGGGA	23	tae-miR1118	CACUACAUUAUGGAAUGGAGGGA	3	HJKAX1S01A9CAH	230	252	3'	273	-114.8	36.2637	1.1596	UGUGUAUAUAUAUAGUACUCCCUCUAUUUUAUAACGUAGUGCUUCCUCUAUCCCCGUGCUUUAAUUUUGACUAUGAAUUUAACUACCAAGAUCGAUUACGGCGGGAACAAAAAUUAUAUUAGUGAAUUCGUAUUCGAAAGAAGUUUUCAAUUAUAUAAUUUUUUCUCCCGUCGCAGUUGGUCUCGUUGAUUAAAUUUAUGGUCAAAGUUGGACCUCGAAAAGUGCGGGCGCACUAUAUUUUGAAAUGGAGGGAGUACUACAAGCAGACACGUA
tae-miR1120	ACAUUCUUAUAUUAUGGGACGGAG	24	hvu-miR1120	ACAUUCUUAUAUUAUGGGACGGAG	0	HJKAX1S01EOW2N	67	90	3'	111	-56.8	37.8378	1.35238	UCUCCGUCCCAAAAUUCUCUCCGUCCCAAAAUAUAAGAACGUUUUUGAUACUAGUGUAGUGUCGAAAACAUUCUUAUAUUAUGGGACGGAGGGAGUAGAUGUUAGAGAUUU
tae-miR1121	AGUAGUGAUCUAAACGCUUUUA	22	tae-miR1121	AGUAGUGAUCUAAACGCUCUUA	1	HJKAX1S01BYG30	55	76	3'	97	-35	27.8351	1.2963	ACUAACUAAUACUUAAUAUAAGAGUGUUUAGAUCACUAAAGUUAAUAUAAGAGCGAGUAGUGAUCUAAACGCUUUUAUAUUAGUUUACAGAAGGAGU
tae-miR1122	UAGAUACAUCCGUAUUUAGA	20	bdi-miR1122	UAGAUACAUCCGUAUUUGGA	1	HJKAX1S01D7NDW	52	71	3'	74	-23.4	33.7838	0.936	UUCUUGUCUUAGAUUUUGUCUAGACACGGUUGUAUCUAACACUAAAACGUACUAGAUACAUCCGUAUUUAGAC
tae-miR1125	AACCAACAAGACCGACUGCGGCGG	24	tae-miR1125	AACCAACGAGACCAACUGCGGCGG	2	HJKAX1S01ED9TT	11	34	5'	144	-79.4	38.1944	1.44364	ACCAUAAAUUUAACCAACAAGACCGACUGCGGCGGGAGCAAAAAUUAUAUAAUUGAAAACUUCGUUUGAAUACGAAUUCGUUGGUAUAACUUUUGCUCCCGCCACAGUCGGUCUCAUUGGUUAAAUUUAUGGUCAAAGUUGAAG
tae-miR1127	AACUACUCCCUCCGUCCCAUA	21	bdi-miR1127	AACUACUCCCUCCGUCCGAUA	1	HJKAX1S01A5Q15	20	40	5'	131	-57.4	33.5878	1.30455	AAGGACAAACUUUGUUUAUGAACUACUCCCUCCGUCCCAUAAUAUAAGAACGUUUUUUACACUACACUAAUGUCAAAAACGUUCUUAUAUUAUGGGACGGAGGAGAGUACAUAAUAUACUUUAAACAUGCA
tae-miR1128	AACUACUCCCUCCGUCCCAAA	21	ssp-miR1128	UACUACUCCCUCCGUCCCAAA	1	HJKAX1S01AI0RH	20	40	5'	144	-60.8	34.7222	1.216	GAAAUAGUGAUACAUGUAAUAACUACUCCCUCCGUCCCAAAAUAAGUGUCUCAACUUUGUACUAACUUUAGUACAAAUUUGUACUAAGGUUGAGACAGAUAUUUUGGGACAGAGGGAGUAUAUGUUAGUUUAGUCAUGUGACAU
tae-miR1130	UCUGUAACUUAAUAUAAGACG	21	hvu-miR1130	UCUGUAACUUAAUAUAAGACG	0	HJKAX1S01A34BS	20	40	5'	113	-44.8	34.5133	1.14872	GCAGACAAUUUAAUACUCCCUCUGUAACUUAAUAUAAGACGUUUUUUCACACUAUGACAUUGUCAAAAAAUGUCUUCUCUUAAGUUACAGAGGGAGUAGCACAACAGAAUCUG
tae-miR1131	UAGUACCGGUUCGUGGCUAACC	22	tae-miR1131	UAGUACCGGUUCGUGGCUAACC	0	HJKAX1S01DQ274	20	41	5'	97	-49.4	54.6392	0.932075	GGCUAGCCGGGCCUCUUCAUUAGUACCGGUUCGUGGCUAACCUUUAGCACCGGUUCGUGCCACGAAUCGGUACUAAUGAGAGUGGUGGCAGGAUGUU
tae-miR1133	AUUAUACUCCCUCCGUCCGAAA	22	tae-miR1133	CAUAUACUCCCUCCGUCCGAAA	2	HJKAX1S01CYWO6	20	41	5'	143	-67	38.4615	1.21818	UUUACGGAAUACAUGCCUACAUUAUACUCCCUCCGUCCGAAAUAAGUGACUCAAGUUUGUACUAACUUUGUACUAAACUUAGUACAAAUUUGAGUCACUUAUUUUGGGACGAAGGGAGUAUUUAUGAACGGGAGCUAGUGCCA
tae-miR1135	UUGCGACAAGUAAUUCCGGACGGA	24	bdi-miR1135	UUUCGACAAGUAAUUCCGACCGGA	3	HJKAX1S01DBQQA	96	119	3'	140	-67.2	38.5714	1.24444	UCCCUCAAAUGUACUCCCUCCAUCCGGAAAUACUUGUCAAAGAAAUGGAUGUAUCUAGAUAUAUUUUAGUUCUAGAUACAUCCGCUUUUAUCCAUUUUGCGACAAGUAAUUCCGGACGGAGGGAGUAUAUAUCUAGCAUC
tae-miR1136	UUGUCGCAGGUAUGGAUGUAUCUA	24	tae-miR1136	UUGUCGCAGGUAUGGAUGUAUCUA	0	HJKAX1S01C19Z9	7	30	5'	92	-43.8	35.8696	1.32727	GAAUUAUUUGUCGCAGGUAUGGAUGUAUCUAGAUGUAUUUUAGUUCUAGAUACAUCCAUUUCUGCGAUGAGUAAUUUGAAACGGAGGGAGUA
tae-miR1137	UAGUACAAAGUUGAGUCAUC	20	tae-miR1137	UAGUACAAAGUUGAGUCAUC	0	HJKAX1S01AJCAZ	42	61	3'	82	-62.3	36.5854	2.07667	UUCCUCCGUUUCAAAAUAGAUGACUCAACUUUGUACUAUAGUUAGUACAAAGUUGAGUCAUCUAUUUUGGAACGGAGGGAGU
tae-miR1139	UAGUAACAUAGACUAGUAACA	21	bdi-miR1139	GAGUAACAUACACUAGUAACA	2	HJKAX1S01CYHF3	20	40	5'	87	-25.3	42.5287	0.683784	CAACGGCAAACUUCGCGCAGUAGUAACAUAGACUAGUAACAUAUGCAUGUUACUAGUCCAAGUUACUCACCACUAUGACCAGCCUAA
tae-miR1436	ACAUUAUGGGACGGAGGGAGU	21	hvu-miR1436	ACAUUAUGGGACGGAGGGAGU	0	HJKAX1S01AY96G	80	100	3'	121	-51.7	33.8843	1.26098	UUAAAAAAUCUAAAUAUUACUCCCUCCGUCCCAAAAUAUAAGACGUUUUUUGAUUCUAGUGUAUUGUUAAAAAAUGUCUUACAUUAUGGGACGGAGGGAGUAGAAUGGUUCCUGCAAUUGC
tae-miR1439	UUUUGGAACGGAGGGAGUAUC	21	osa-miR1439	UUUUGGAACGGAGUGAGUAUU	2	HJKAX1S01AYKWP	87	107	3'	128	-67.1	44.5312	1.17719	AGCUCUUUCUCUCUCUCUGCUACUCCCUCCGUUCCAAAAUAGAUGACUCAACUUUAGUAUAAAGUUAGUACAAAGUUGAGUCAUCUAUUUUGGAACGGAGGGAGUAUCUCUCACGGGCCUCCCUCUCC
tae-miR167	UGAAGCUGCCAGCAUGAUCUG	21	ahy-miR167-5p	UGAAGCUGCCAGCAUGAUCUU	1	HJKAX1S01AGHMM	20	40	5'	113	-58.8	50.4425	1.03158	CAAGGUGCACCACAAGCUGGUGAAGCUGCCAGCAUGAUCUGAUGACCUAAGUCAUGGAUCAGAAUCCAUGUCAAUCAGGUCAUGCUGGAGUUUCAUCUGCUGGUCGGAGCAC
tae-miR1847	UGGCCCACAUGUCAGUGACACAAC	24	osa-miR1847,2	UGGCCCACAUGUUAGUGCCACAAC	2	HJKAX1S01CJWBA	52	75	3'	96	-58	50	1.20833	UUACUUAACUGCAGGUGCAUUGGGUCACUGACAUAUGGGCACAACAGGAGUCUGGCCCACAUGUCAGUGACACAACUGGACCUGCAGUUAAGUCAG
tae-miR2118	GGCAUGGGAACAUGGAGGAAGG	22	sbi-miR2118-5p	GGCAUGGGAACAUGUAGGAAGG	1	HJKAX1S01B3R27	20	41	5'	136	-65.4	45.5882	1.05484	AUGAGCAUCUAAGAGCAUUGGGCAUGGGAACAUGGAGGAAGGCCUAAACUAGUGUGUCCCUGUGCAACUAGGGUCGAACAUUUGUUUUGGAAAUUUCCCGAUGCCUCCCAUGCCUAUUGUUCUUAGGUGUUUGAUA
tae-miR3700	GACGACCAAAACAGAAGGUCA	21	pab-miR3700	GACGCCCAAAACUGAAGGUCA	2	HJKAX1S01DS87J	20	40	5'	89	-35.5	51.6854	0.771739	GUGGCCUGGGCAGACACCUAGACGACCAAAACAGAAGGUCAUAGGAUCUAACGACCUUUUGUUUGGUCGUUGCCUUCCACGACCUGAGA
tae-miR395	CUGAAGUGUUUGGGGGAACUC	21	aly-miR395b-3p	CUGAAGUGUUUGGGGGGACUC	1	HJKAX1S01A2W1J	63	83	3'	104	-48.6	50.9615	0.916981	CGAGUUUGGCCUCGUCAGGAGUUCUCUUCAAGCACUUCGGGACGCUUCUGUUCGAGAACUUCUCUGAAGUGUUUGGGGGAACUCUUGGUGUCACCAAGCAUUCA
tae-miR482	UUUUUCCAAUGCCUCCCAUUCC	22	gra-miR482	UCUUUCCAAUUCCUCCCAUUCC	2	HJKAX1S01AE5TY	91	112	3'	133	-56.8	41.3534	1.03273	GAGGGUCCAAGAGUAGUAUGAAUGGGAACAUUGAGGAAAACAAGAGCUUUCUAGAUUUCAUCUCCUAAGGAAUUAGAGAUCUAGUUCUGUGUUUUUCCAAUGCCUCCCAUUCCUAUUGUUCUUGGGUGCUCCU
tae-miR5021	GAAGAAGAAGAAGAAGAAAA	20	ath-miR5021	UGAGAAGAAGAAGAAGAAAA	2	HJKAX1S01D1LIE	20	39	5'	104	-31.7	28.8462	1.05667	UAGAAGAAGAAGACUAGCUAGAAGAAGAAGAAGAAGAAAAAGAAGAAAAAAAAUUUCUUCUCUUUCUUUUUUCUCCUCUCCUCUUCUUUAUCUUAAUUCUUCUU
tae-miR5049	AAUAUUUCGGUACAGAGGGAG	21	hvu-miR5049b	AGUAUUUAGGUACAGAGGGAG	2	HJKAX1S01CVFM6	82	102	3'	123	-64.2	42.2764	1.23462	AUAGGGGCAAUUGUACUACUCACUCUGUACCGAAAUAUUUGUAGCUGAGGGAAUGUUCUCCAGCUAUGUUCCCCCAGCUACAAAUAUUUCGGUACAGAGGGAGUACUACGCAAUUUACUUCAU
tae-miR5067	UCAGCGACAACUAAUAUGGAA	21	bdi-miR5067	UCAGCGACAACUAAUAUGGAU	1	HJKAX1S01ATV4H	81	101	3'	122	-71.7	40.9836	1.434	AAAUAAGUACUCCCUCCGUUCCAUUUUAGCUGUCGCUCAAACGGAUGUAUCUAGCACUAAAUACGUCUACAUACAUCCGUUUCAGCGACAACUAAUAUGGAACGGAGGGAGUAACUGUUAAU
tae-miR5068	AUUGGGUAGAGCGGGUACGGGUAU	24	bdi-miR5068	AUCGGGUAGAGCGGGUAUGGGUAU	2	HJKAX1S01AKTZK	20	43	5'	93	-78.6	50.5376	1.67234	AUAGGGAAAAUCUCAAACCCAUUGGGUAGAGCGGGUACGGGUAUGGGUAUGUGAUCCCAUACCCGUACCCGCUCUACCCAAUGGGUUUGAGA
tae-miR5070	AACUAAGUAGGGUCGGAGGGU	21	bdi-miR5070	AACUAAGUAGGGUCAGAGGGU	1	HJKAX1S01C8C0O	82	102	3'	123	-68.6	39.8374	1.4	AUUGGGAACCUAAAGGGUACCUUCUGACCCUUCUUAGUUCAACCAAAUAAACUAAUUUUUCCUAAUUUAGUUCAUUCAGUUGAACUAAGUAGGGUCGGAGGGUACCCUGGAGGUGCCAAAUUU
tae-miR5175	AAGAAUUUUGGGACGGAGGGA	21	bdi-miR5175a	AAGAAUUUAGGAACGGAGGGA	2	HJKAX1S01AMO0V	118	138	3'	159	-93	35.8491	1.63158	UUCACCGAUAUCUUAUACUCCCUCCAUCCCAAAAUUCUUGUCUUAGAUUAGUCUAGAUACGGAUGUAUCUAAUACCAAAACGUGACUUGAUACAUCCGUAUUUAGACAAAUCUAAGACAAGAAUUUUGGGACGGAGGGAGUAUUUCAUUGGAUUUAACA
tae-miR5180	AAAGUGUCUCAGUUUUGAACU	21	bdi-miR5180a	UAAGUGUCUCAGUUUUGAACU	1	HJKAX1S01BS4ER	20	40	5'	102	-60.6	40.1961	1.47805	CUACUCCCUCUGAUCCAUAAAAAGUGUCUCAGUUUUGAACUAAGGUUGAACUAGCCAUAGUGCAAAACUGUGACACUUAUUUUCGGAUCAGAGGGAGUAGUU
tae-miR5181	UGAUCCAUAAUGAGUGUCACA	21	bdi-miR5181a	UGAUCCAUAAUAAGUGUCAGG	3	HJKAX1S01EK0AJ	20	40	5'	110	-41	35.4545	1.05128	GCUUACUGUAGUACUAUCUCUGAUCCAUAAUGAGUGUCACAGUUUUAAACUAACCCCAGUUCAAAACCGUGACACUUAUUUUGGAUAAGAGGGAAUAAAUUAUUUUAGGG
tae-miR5203	ACUUAUUUUGGAACGGAGGGA	21	bdi-miR5203	ACUUAUUAUGGACCGGAGGGA	2	HJKAX1S01EBP59	96	116	3'	137	-49.1	32.8467	1.09111	AUCAUUUUUUUUCUUAGCUGCCUCUGUUUCCAAAAUAAGUGUCAACUUUAGUAGCAGUAGUACAACUUUGUAUUAAAGUUUUCACAAAGUUGAGACACUUAUUUUGGAACGGAGGGAGUACAUAUUUGCUAUGAUCU
tae-miR5205	CUUACAAUAUGGGACGGAGGGAG	23	mtr-miR5205a	CAUACAAUUUGGGACGGAGGGAG	2	HJKAX1S01AX4HJ	76	98	3'	119	-51.6	42.8571	1.01176	CGUUUUGCCUAAAAAUUACUCCCUCCGUCCCAUAAUGUAAGACGCUUUUUCACACUAGUGUACUGUCAAAAAACGCCUUACAAUAUGGGACGGAGGGAGUAUCAAGCUAGCUUGUGACA
tae-miR5387	CGUGGCACGAACCGGUGCUAAAGG	24	sbi-miR5387b	CGUGGCUCUGACCGGUGCUAAAGG	3	HJKAX1S01DZTO2	114	137	3'	158	-74.2	53.1646	0.883333	AGGGUUUAUGUAGGACGACCUUUAGUACUGGUUCGUGACACAAACCGGUACUAAAGGUGCUGGAGGGGCCCCAGGACUGACAACAUCCUGCCACCACUCACUUUAGACCUGGUUCGUGGCACGAACCGGUGCUAAAGGUCACCACGAACCGGUACUAA
tae-miR5568	ACUUAUAUUUUGGAACGGAGG	21	sbi-miR5568c-3p	ACUUACAGUUUGGAACGGAGG	2	HJKAX1S01A4MRK	150	170	3'	191	-80	35.6021	1.17647	CUUCUUUAAUAUGUACUCUCUCCGUUCCUAAAUACAAGUCUUUGUAUAGAUUCCACCAUGGACUACAUAUGGAGCAAAAUGAGUGAAUCUACACUCUAAAAUGUAUCUGGAUACAUCUGUAUGUGAUCCAUAGUGGAAAUCUCUACCAAGACUUAUAUUUUGGAACGGAGGGAGUAUUAUAGUAGUACAGU
tae-miR6191	UAGAUUUGUCUAGAUAUGGA	20	hvu-miR6191	UAGAUUUGUCUAGAUAUGAA	1	HJKAX1S01BZ8LX	20	39	5'	113	-58	33.6283	1.52632	CUGUCCCACAUUUCUUUUCUUAGAUUUGUCUAGAUAUGGAUAUAUCUAAUACUAAAAUGUGACUUGAUACAGCCGUAUCUAGACAAAUCUAAGACAAGAAUUUUGGGACAGAG
tae-miR6197	UCUGUUCCUAAAUGUAAGACG	21	hvu-miR6197	UCUGUUCCUAAAUGUAAGACG	0	HJKAX1S01ERHKY	20	40	5'	105	-53.5	40	1.27381	UUCCCUUAGUAAGUACUCCCUCUGUUCCUAAAUGUAAGACGUUUUUGCAGUUCGUUAAAAAACGUCUUACAUUUAGGAACAAAGGGACUAUAUGCUGGCAAGGGG
tae-miR6219	CAACCGGUACUAAAGGGGGGACAU	24	sbi-miR6219-5p	GAACCGGGACUAAAGGUGGGACAU	3	HJKAX1S01DK4ZL	122	145	3'	166	-134.4	58.4337	1.38557	UGGCACCAACAGGUACCAAUGCCCCCUUUAGUCUCGGUUGGUGCCACCAACUGGGACCAAAGGUCUCUUUUUAGCAGCCCAAAGGGCGGGAAGCGGUGGCCUUUGGUCCCAGUUGGUGGCACCAACCGGUACUAAAGGGGGGACAUUGGUACCGGUUGGUGCCACG
tae-miR6224	CUUAUAUUAUAGGACGGAGGG	21	sbi-miR6224a-3p	CUUAUAUACUAGGACGGAGGG	2	HJKAX1S01BXAVR	74	94	3'	115	-58.1	33.0435	1.52895	AACUCUUUACAUAGUACUCCCCCUGUCCCAUAAUAUAAGAACAUUUUUCAAACUAUGUUAGCUUGAAAAAUGUUCUUAUAUUAUAGGACGGAGGGAGUAGUAUGUACCGUAAUUU
tae-miR834	UUGUAGCAGUAGCGCUGGUAA	21	aly-miR834-3p	UGGUAGCAGUAGCGGUGGUAA	2	HJKAX1S01D8HGK	20	40	5'	124	-75.7	52.4194	1.16462	GCUACCGCGCUACAGCUAAGUUGUAGCAGUAGCGCUGGUAAGGGCAGCGCUACUGGUAAGUAUGGUUAGCAGUAGCGCUGCCUUGACCAACGCUACUGCUAACUCUCUGUAGCGCUUGAACAAA
tae-miR845	UCAAUUGGUAUCAGAGCAAGG	21	aly-miR845b-5p	UCAAUUGGUAUCAGAGCAACG	1	HJKAX1S01A3P6W	20	40	5'	88	-29.1	40.9091	0.808333	CUAGUCGAUAACUAGCACUUUCAAUUGGUAUCAGAGCAAGGUACUCCCUUGUUCUGUGUGAUCCAGUUGAAUGAACUUCUUGACAUCA
tae-miR950	UCAGGGCCCCGGUGGUUCAUGA	22	pab-miR950-3p	UCUGGGCCCCGGUGGUUUAUGA	2	HJKAX1S01DC6IT	55	76	3'	97	-49.6	67.0103	0.763077	CAGAGAUGGGGACGGUCCUCAAGGAAUCGCCUGGACCCCCAGAGCCUCCCGAGGCUCAGGGCCCCGGUGGUUCAUGAGGAACAACCCCUUCGCCGCG
											avg.	41.4953	1.1987
											stdev	8.72922	0.273623
											median	39.2044	1.19276
											max	67.0103	2.07667
											min	27.8351	0.683784
