# Supplementary material for: Unique and Conserved MicroRNAs in Wheat Chromosome 5D Revealed by Next-Generation Sequencing
Source: PLoS One. 2013 Jul 23;8(7):e69801. doi: 10.1371/journal.pone.0069801 (PMC3720673; doi:10.1371/journal.pone.0069801)
Supplement: Data S3 — Table 1. Representation of 5D chromosome miRNAs. (XLSX) [file pone.0069801.s003.xlsx]

## Sheet: Table 1
Data S3: Table 1: Representation of 5D chromosome miRNAs
	5DS	5DL	All	newly identified "low represented" miRNAs
tae-miR1117	117	176	293	tae-miR6219	10
tae-miR1118	1	22	23	tae-miR6220	3
tae-miR1120	101	131	232	tae-miR6224	1
tae-miR1121	8	3	11	tae-miR950	1
tae-miR1122	80	160	240	tae-miR5281	5
tae-miR1123	0	3	3	tae-miR5161	6
tae-miR1125	1	24	25	tae-miR3700	1
tae-miR1127	38	45	83	tae-miR482	1
tae-miR1128	53	65	118
tae-miR1130	56	90	146	total miRNAs	8
tae-miR1131	47	105	152
tae-miR1133	7	25	32
tae-miR1135	32	120	152
tae-miR1136	31	113	144
tae-miR1137	64	59	123
tae-miR1139	106	56	162
tae-miR1436	119	146	265
tae-miR1439	34	42	76
tae-miR160	0	4	4
tae-miR167	4	2	6
tae-miR169	0	9	9
tae-miR1847	12	11	23
tae-miR2118	5	5	10
tae-miR2275	0	1	1
tae-miR3700	1	0	1
tae-miR395	1	0	1
tae-miR398	0	1	1
tae-miR437	0	4	4
tae-miR482	1	0	1
tae-miR5021	12	7	19
tae-miR5049	120	206	326
tae-miR5067	14	24	38
tae-miR5068	1	9	10
tae-miR5070	1	1	2
tae-miR5085	0	1	1
tae-miR5086	0	1	1
tae-miR5161	0	6	6
tae-miR5169	0	4	4
tae-miR5175	18	11	29
tae-miR5180	7	14	21
tae-miR5181	18	27	45
tae-miR5203	10	3	13
tae-miR5205	25	60	85
tae-miR5281	0	5	5
tae-miR5387	15	80	95
tae-miR5568	11	7	18
tae-miR6191	3	10	13
tae-miR6197	12	25	37
tae-miR6219	1	9	10
tae-miR6220	0	3	3
tae-miR6224	1	0	1
tae-miR818	0	17	17
tae-miR834	1	0	1
tae-miR845	1	0	1
tae-miR950	1	0	1
