# Supplementary material for: Unique and Conserved MicroRNAs in Wheat Chromosome 5D Revealed by Next-Generation Sequencing
Source: PLoS One. 2013 Jul 23;8(7):e69801. doi: 10.1371/journal.pone.0069801 (PMC3720673; doi:10.1371/journal.pone.0069801)
Supplement: Data S4 — Table 1. psRNATarget results for 5DL chromosome arm. Table 2: psRNATarget results for 5DS chromosome arm. (XLSX) [file pone.0069801.s004.xlsx]

## Sheet: Table 1
Data S4: Table 1: psRNATarget results for 5DL chromosome arm
	Target Accession (DFCI Index)	Function
tae-miR1117	TC413428	Chloroplast methionine sulfoxide reductase B2 precursor
	CK216289	Histone H2A.1
	CK211158	30S ribosomal protein S17, chloroplast precursor
	CK211728	PS II 10 kDa protein
	CK211670	Cytochrome c
	CK211508	Trypsin inhibitor
	TC391048	UDP-glucose dehydrogenase
	TC405271	RNA recognition motif (RRM)-containing protein-like
	TC435744	Ferredoxin-sulfite reductase precursor
	CA723738	Aquaporin
	TC455991	Glucosamine-6-phosphate acetyltransferase
	TC451865	Alcohol dehydrogenase ADH1
	TC408973, TC383766	Beta-carotene hydroxylase
tae-miR1118	CK196934, TC369361	Calmodulin TaCaM2-1
	TC418995	Glutathione S-transferase 2
	TC437336	Ribulose bisphosphate carboxylase large chain
	TC391749	Protein HVA22
	AL821011	Sugar transporter
	TC370181	Calmodulin TaCaM2-3
	TC440827	F-box domain containing protein-like
	TC379298	Geranylgeranyl hydrogenase
	CK216826	Cold-regulated protein BLT14
	TC373115	Leucine zipper protein-like
	TC452368	GTP-binding protein
	TC392645, TC413383, TC418029	Low temperature and salt responsive protein
	TC411582, TC411582	JD1 calcium ion binding, transferase activity, transferring acyl groups
	DR732284	ERN3
tae-miR1120	TC402657	Glyceraldehyde-3-phosphate dehydrogenase, cytosolic
	TC390499, TC449066	S-adenosylmethionine decarboxylase proenzyme
	CJ668032	Leucine Rich Repeat family protein
	TC373115	Leucine zipper protein-like
	TC405470	Protein translation factor SUI1 homolog
	CK215752	High light protein
	TC453849	U2AF large subunit
tae-miR1121	TC446821	Preprotein translocase secA subunit
	CJ839181	Ubiquitin carrier protein
	TC372427	Catalase-1
	TC410034	Actin-related protein 2/3 complex subunit 5
tae-miR1122	CD883901	Fusarium resistance protein I2C-5-like
	AL819672	Sodium/hydrogen exchanger
	TC388938	Eukaryotic peptide chain release factor subunit 1-3
	CJ531707	Betanidin 6-O-glucosyltransferase-like protein
tae-miR1123	CD882751, TC455169	Rab3-GAP regulatory domain-like
	TC433565	Polygalacturonase inhibitor
	TC379745	WRKY DNA binding domain containing protein, expressed
tae-miR1125	CD454825	Plasma membrane proton ATPase
	CK151922	Tryptophan synthase, alpha subunit (TSA1) precursor
	TC402418, TC382890	Farnesyl pyrophosphate synthetase (FPP synthetase) (FPS) (Farnesyl diphosphate synthetase)
	GD187740	Gag-pol polyprotein
tae-miR1127	TC439689	Calreticulin-like protein
	TC409696	Branched-chain-amino-acid aminotransferase-like protein 1
	TC375086, TC400854	Universal stress protein family protein, expressed
tae-miR1128	TC439689, BE516586	Calreticulin-like protein
	TC374504	UDP-D-glucose epimerase 1
	TC405058	Protein kinase domain containing protein, expressed
	TC415559	Malic enzyme
	CK198514	Peroxidase 6
	TC387297	Pollen allergen Lol p 2-A
	BQ838905	Early nodulin protein
	GH726155	Type 1 non-specific lipid transfer protein precursor
	DR731606	DEAD-box ATP-dependent RNA helicase 42
	TC409696	Branched-chain-amino-acid aminotransferase-like protein 1
	BE442673	Methylthioribose kinase
	TC448466	Glycine-rich_protein_(Aa1-291) precursor
	TC369045	CBFIVd-B22
	TC425744	Truncated COL1
	TC381299	Gamma-secretase subunit PEN2-like
	TC434949	Sialyltransferase like protein
	TC369447	Zinc finger protein ZFP-like
	CJ868604	Transcriptional activator-like
	CJ907078	Brain protein 44-like
	CK168772	Monodehydroascorbate reductase
tae-miR1130	TC381627	Cinnamyl-alcohol dehydrogenase-like protein
	CD911932	Endonuclease-like
	CJ864198	NB ARC domain containing protein
	TC378043	Seryl-tRNA synthetase family protein, expressed
	TC395633	Ethylene receptor-like protein
	CJ861664	Phosphatidylinositol transfer-like
	TC461034	Ubiquitin conjugating enzyme 7 interacting protein 4-like
	TC440127	RNA polymerase II complex component SRB7 protein-like
	CK211052	NADPH-cytochrome P450 reductase
tae-miR1131	CA707384, CA678412	Chlorophyll a-b binding protein, chloroplast precursor
	CV522963	Obtusifoliol 14alpha-demethylase
	TC446901	Sucrose-phosphate synthase 9
	TC431084	Metallothionein-like protein type 3
	CK212340	Hydrolase, alpha/beta fold family-like
	TC432746	Potassium channel protein
	CA676769, CA679919	Chlorophyll a-b binding protein 1, chloroplast precursor
	TC398242,TC395320	Beta-amylase
	TC372505	Ribulose bisphosphate carboxylase/oxygenase activase A, chloroplast precursor
tae-miR1133	TC394164	Phosphatidylinositol transfer protein, expressed
	BE516586	Calmodulin-like protein
	CK198514	Peroxidase 6
	BQ838905	Early nodulin protein
	GH726155	Type 1 non-specific lipid transfer protein precursor
	DR731606	DEAD-box ATP-dependent RNA helicase 42
	TC368568	SET domain protein
	TC439651	Selenium-binding protein-like
	TC454714	ATP sulfurylase
	CJ943226	Hydrolase, alpha/beta fold family protein, expressed
	TC434949	Sialyltransferase like protein
	TC391404	Cysteine synthase (O-acetylserine sulfhydrylase) (O- acetylserine (Thiol)-lyase)
	TC395662	Serine/threonine-specific receptor protein kinase-like
	TC374504	UDP-D-glucose epimerase 1
	TC389947	Ribonucleoside-diphosphate reductase
	TC369045	CBFIVd-B22
	CJ562562	Phytase
	TC388253	Speckle-type POZ protein-like
tae-miR1135	CD888735	Delta1-pyrroline-5-carboxylate synthetase
	CD931690	Cytochrome P450
	TC433142	Alliin lyase-like
	TC445105, TC394690, TC404007, TC441900, TC424561, TC401095	Monodehydroascorbate reductase
	TC374375, TC376089	Mitochondrial 2-oxoglutarate/malate translocator
	TC383624	Peroxidase 6
	TC456258	Importin beta-like protein
	CJ560586	Ribosome recycling factor, chloroplast precursor
	TC395537	At1g66240/T6J19_6 (metal ion binding)
	TC374632	Fructan exohydrolase
	TC390088	Coatomer subunit zeta-1
	CJ531707	Betanidin 6-O-glucosyltransferase-like protein
	TC418688	Arogenate dehydratase mutant
tae-miR1136	TC405058	Protein kinase domain containing protein, expressed
	BJ263423	Early light-inducible protein ELIP
	TC374375, TC376089	Mitochondrial 2-oxoglutarate/malate translocator
tae-miR1137	TC418521	Expansin-like A1 precursor
tae-miR1139	TC397585	Transcription factor Myb1
	CJ636238	Glycine cleavage system H protein, mitochondrial precursor
	CK158705	Quinone reductase
	TC436825	Sodium/hydrogen exchanger
	TC436537	General substrate transporter
	TC386006	Cyclin-dependent kinases regulatory subunit 1
	TC391844	Gamma-TIP-like protein
	TC387148	SAR DNA binding protein
	TC405700	C3HC4 zinc finger containing protein
tae-miR1436	TC453849	U2AF large subunit
	TC433753	Proline-rich spliceosome-associated protein-like
	CV762246	Glycosyltransferase
	BE425224	Receptor-like kinase 17 precursor
	CK161922	D-xylose-proton symporter-like 2
	CK196934	Calmodulin TaCaM2-1
	TC370176	Resistance-related receptor-like kinase
	TC418995	Glutathione S-transferase 2
	TC437336	Ribulose bisphosphate carboxylase large chain
	TC373115	Leucine zipper protein-like
	CV779218	RAB1X
tae-miR1439	TC370181	Calmodulin TaCaM2-3
	TC369361	Calmodulin TaCaM2-1
	TC405876	Ring zinc finger protein-like
	TC379298	Geranylgeranyl hydrogenase
	CK207929	U2AF large subunit
	TC452182	Glyoxalase II
	TC456061	Delta 1-pyrroline-5-carboxylate synthetase
	CJ796908	F1E22.16
	TC406001	Histone H2B.1
	TC425204	Phytepsin precursor (Aspartic proteinase)
	CV764254	Glycosyltransferase
	TC383543	Citrate synthase
	TC383916	Glutathione transferase
	TC380076	BRI1-KD interacting protein 109
	TC394286	CTV.22 transcription cofactor activity
tae-miR160	TC412104, TC416747	Auxin response factor 8
	TC425315	Auxin response factor 22
	TC405771	Histone H2B.2
	CJ806355	Tubulin folding cofactor B
	CK213447	Chlorophyll a-b binding protein, chloroplast precursor
tae-miR167	TC407440,TC399806, TC408373, TC375994, TC433708,TC448400	Proteasome subunit alpha type-5
	TC407798	Ribulose bisphosphate carboxylase small chain clone 512
	TC379113	Auxin response factor 9
tae-miR169	TC426343, TC370257	CCAAT-box transcription factor complex WHAP12
	TC430923	CCAAT-box transcription factor complex WHAP6
	CA664884	Photosystem II 10 kDa polypeptide, chloroplast precursor
	TC377727	RAPB protein
	TC387436	CCAAT-box transcription factor complex WHAP12
tae-miR1847	TC369329	WRKY transcription factor
	TC416401	Alpha tubulin-2A
tae-miR2118	TC447958	Light stress-responsive one-helix protein-like
	TC439977, TC415030	GTP-binding protein-like
	TC403906	Triticain beta
	TC435268	Kinase R-like protein
	TC394406, TC422650	DNA-binding protein family-like
	CV779069	Light induced protein like
	TC425646, TC421071	NBS-LRR type RGA
	GH725089	S-like RNase
tae-miR2275	TC401833	NPR1-like 1
	CA627100	COP8-like protein
	TC440979, TC385932, TC424445	Nicotianamine aminotransferase A
	TC401011	Cell Division Protein AAA ATPase family
tae-miR398	CA702164, CA709966, CA635382, CA669113, CA665414, CA614433,CA606891, CA700248, CA598436, CA682577, CA598953, CA663864, CA650645, CA707648, CA607185, CA647068	Superoxide dismutase [Cu-Zn]
	CA671304, CA712263, CA602586, CA613247, CA609950, TC419428, CA606248	Superoxide dismutase [Cu-Zn] 4A
	CV770576	Fructose-bisphosphate aldolase
	TC437415	Alpha-glucan phosphorylase, H isozyme
tae-miR437	TC397956	Bifunctional nuclease
	BQ579749	Phosphoglucomutase
	TC386008	Aquaporin
	TC389697	Zinc finger protein-like
	TC421920	Avenin precursor
	BJ323295	Receptor protein kinase
tae-miR5021	CK205372	Expansin EXPA12
	TC373827	Pistil-specific extensin-like protein precursor
	TC424354	FERONIA receptor-like kinase
	TC402816, TC387108, TC438021	GASA2-like protein
	CA613725	Serine/threonine-protein phosphatase PP1
	CK156225	MAR-binding protein
	BJ221255	TO71-3
	CD911426	Membrane related protein
	TC403644	Gt-2
tae-miR5049	TC436590	Lipid transfer protein 4
	CD903703	SGRP-1 protein
	TC433193	1-aminocyclopropane-1-carboxylate oxidase
	GR303850	Carboxylesterase-like
	TC421317	Spermidine synthase 1
	TC410073, AL819672	Sodium/hydrogen exchanger
	TC444618	Abscisic stress ripening-like protein
	TC416512	Citrate synthase
	TC398706	PG3
	TC394286	CTV.22
	TC423054	T6A9.6 protein
	CA741812	Pollen allergen Lol p 2-A
	TC413664, TC406001	Histone H2B.1
	CA711590	Nucellin-like aspartic protease
	TC403828	DNA-binding protein
	CD931690	Cytochrome P450
	CJ531707	Betanidin 6-O-glucosyltransferase-like protein
	TC406957	Homeobox domain containing protein, expressed
	TC394191	Susceptibility antioxidant protein
	TC382066	Protein phosphatase 2C
	TC394281	40S ribosomal protein S15
	TC460644	P-type R2R3 Myb proteind
	TC436262	Cyclic nucleotide gated channel
	TC426391	Protein phosphatase type 2-C
	TC421485	TAP42-like family protein, expressed
	TC431549	Enhancer of rudimentary homolog
	TC377619	Lecithin:cholesterol acyltransferase
	TC384659	Chloroplast 50S ribosomal protein L31
	TC414990	Low molecular mass early light-inducible protein HV90, chloroplast precursor
	TC461985	MAP kinase
	TC421291	CMP/dCMP deaminase, zinc-binding
	TC438644	Wpk4 protein kinase
	TC423859	Short-chain dehydrogenase/reductase protein-like
	TC414519	Acyl carrier protein 3, chloroplast precursor
	TC379110	Calnexin
	BJ257353	Peroxidase
	TC382725	Lon protease homolog
	TC380088	NBS-LRR type resistance protein-like
	CJ530860	SNF7 protein-like
	BJ308107	AGO1-2 nucleic acid binding
	CK207999	Major pollen allergen Hol l 1 precursor
	TC401095, TC424561	Monodehydroascorbate reductase
tae-miR5067	TC438644	Wpk4 protein kinase
	CK155004	Geraniol 10-hydroxylase
	BJ257353	Peroxidase
	TC400158	Sigma-54 dependent response regulator
	TC374008	Calnexin
	BJ307801	Transducin family protein-like
	TC453848	Cytochrome P450 family protein, expressed
	TC422449	Inositol 1,3,4,5,6-pentakisphosphate 2-kinase
tae-miR5068	CV066196	Allergen C-C
tae-miR5070	TC438766	Replication protein-like
	TC411423, TC380718	Initiator binding protein
tae-miR5085	CJ661506	Target of rapamycin
tae-miR5086	CA731664	Extracellular invertase
	DR739186	Sucrose:sucrose 1-fructosytransferase
	CA735478	Type II LHCI
tae-miR5161	CA647968	LEM3-like
	CJ530860	SNF7 protein-like
	CK204669	6-phosphogluconolactonase
	TC387475	Pyruvate kinase
	TC414519	Acyl carrier protein 3, chloroplast precursor
	TC379110	Calnexin
	CV066415	Aspartic proteinase
tae-miR5169	CD452777	F6I1.13 protein
	TC395865	Class I chitinase
	TC444765	U1 snRNP-interacting 70 kDa protein
	TC440827	F-box domain containing protein-like
	TC432055	Cytochrome P450
	TC392729	Pentatricopeptide (PPR) repeat-containing protein-like
	TC395705	Ent-kaurene oxidase 1
tae-miR5175	TC394281	40S ribosomal protein S15
	TC387478	Methylenetetrahydrofolate reductase
	TC431549	Enhancer of rudimentary homolog
	TC377619	Lecithin:cholesterol acyltransferase
	TC370810	RadA-like protein
	TC426391, TC382066	Protein phosphatase type 2-C
	DR731536	DEAD-box ATP-dependent RNA helicase 50
	TC380076	BRI1-KD interacting protein 109
	TC416752, TC438186	Harpin-induced protein 1 containing protein, expressed
	CJ554691	Phosphoenolpyruvate
tae-miR5180	CD903828	Starch branching enzyme I precursor
	TC413536	TIA-1 related protein
	CJ608275	Photosystem II polypeptide
tae-miR5181	CJ596436	Translin family protein, expressed
	BE412130	Ribulose bisphosphate carboxylase small chain
	TC374061, TC384192	Nuclear movement protein-like
	TC411114	Membrane protein COV-like
	TC431308	Dehydrin 11
	CA660270	Beta-glucosidase aggregating factor-like protein
	CA635916	Branched-chain amino acid aminotransferase-like
	BQ744502, DR740657, TC395009	Hin1-like protein
	CA731524	Carbonic anhydrase, chloroplast precursor
tae-miR5203	TC385465	Non-specific lipid-transfer protein
	CJ530860	SNF7 protein-like
tae-miR5205	TC412474	60S ribosomal protein L44
	TC459951	Protein kinase domain containing protein, expressed
	TC452182	Glyoxalase II
	TC433753	Proline-rich spliceosome-associated protein-like
	TC453849	U2AF large subunit
	TC398674	Phytoene dehydrogenase, chloroplast/chromoplast precursor
	TC389043	Malate dehydrogenase [NADP], chloroplast precursor
	AL821953	CHY zinc finger family protein, expressed
	TC383983	Utp14 protein, expressed
	DR732905	MIKC-type MADS-box transcription factor WM22A
	CK214985, CK211600,CK216047, CK214076	High light protein
	CN012529	Mitochondrial transcription termination factor-like protein
	TC420918	Arf6/ArfB-family small GTPase
	CD879785	Probable protein ABIL1
	TC430550	Aldehyde oxidase-2
	TC407053	NADPH-cytochrome P450 reductase
	TC413453	F-box domain containing protein, expressed
	TC402657	Glyceraldehyde-3-phosphate dehydrogenase, cytosolic
	CD880846	Flowering promoting factor-like 1
	TC449066,TC390499	S-adenosylmethionine decarboxylase proenzyme
	CD879878	Serine-threonine protein kinase
	TC377933	ATP dependent Clp protease ATP-binding subunit ClpX1
	TC406931	Ribosomal protein L7
	CJ883403	Cysteine synthase
	CJ563368	Lipid transfer protein-like
	TC377545	Ubiquitin-conjugating enzyme-like protein
	TC384047	Glycosyltransferase
tae-miR5281	AL821953	CHY zinc finger family protein, expressed
	TC398674	Phytoene dehydrogenase, chloroplast/chromoplast precursor
	TC389043	Malate dehydrogenase [NADP], chloroplast precursor
	BQ166729	HAT family dimerisation domain containing protein, expressed
	TC383983	Utp14 protein, expressed
	TC415094	Cell division inhibitor-like
	TC424763	Protein kinase domain containing protein, expressed
	TC425550	Lipase class 3-like
	TC430886	SMC5 protein
tae-miR5387	TC437702	Histone H3.2
	BE637541	LEA protein
	TC387640	Heterogeneous nuclear ribonucleoprotein A2/B1-like
tae-miR5568	TC393805	Protein kinase
	TC390967	Glutaredoxin-C1 precursor
	DR732905	MIKC-type MADS-box transcription factor WM22A
	AL821953	CHY zinc finger family protein, expressed
	TC405376	Serine carboxypeptidase family protein, expressed
	CK211600, CK216047, CK214985, CK214076	High light protein
	TC392962	Serine protease-like protein
	TC379065	Proteinase inhibitor
	TC452003	Subtilisin-chymotrypsin inhibitor 2
tae-miR6191	CJ868604	Transcriptional activator-like
	TC371963	Alpha-1,2-fucosidase
	TC453681	Ribosomal protein L15
	TC400735	SET domain containing protein, expressed
tae-miR6197	TC440668	Ribosomal Pr 117
	TC383983	Utp14 protein, expressed
	TC446402	Glutathione gamma-glutamylcysteinyltransferase 1
	TC380096	haloacid dehalogenase-like hydrolase family protein
	AL821953	CHY zinc finger family protein, expressed
	TC391197	Leucine Rich Repeat family protein, expressed
	TC442517	Protein HVA22
	TC438131	Ice recrystallisation inhibition protein
	TC415220	Kinase, CMGC CDKL
	TC379438	Germin-like protein 1 precursor
	TC397912	Adenosine diphosphate glucose pyrophosphatase precursor
	TC381279	Metallo-beta-lactamase-like
	TC452182	Glyoxalase II
tae-miR6219	CO348282	Mono-or diacylglycerol acyltransferase
	CA697004	Auxin-repressed protein-like protein ARP1
	TC376658	Peroxidase 8
	CA617623	Vacuolar ATP synthase 16 kDa proteolipid subunit
	TC378198	Cinnamyl alcohol dehydrogenase
	CA731724	Glycosyltransferase
tae-miR6220	CK211600, CK216047,CK214985, CK214076	High light protein
	TC377933	ATP dependent Clp protease ATP-binding subunit ClpX1
	TC433753	Proline-rich spliceosome-associated protein-like
	TC392962	Serine protease-like protein
	TC453352	Probable esterase PIR7A
tae-miR818	TC390499, TC449066	S-adenosylmethionine decarboxylase proenzyme
	TC408578	Lipase class 3-like
	TC420068, CD936868, TC430395	Pathogenesis-related protein precursor
	TC445541	Wali2 protein
	TC452182	Glyoxalase II
	TC373115	Leucine zipper protein-like
	TC433753	Proline-rich spliceosome-associated protein-like
	TC377933	ATP dependent Clp protease ATP-binding subunit ClpX1

## Sheet: Table 2
Data S4: Table 2: psRNATarget results for 5DS chromosome arm
	Target Accession (DFCI Index)	Function
tae-miR1117	BJ310907	30S ribOsomal protein S5, chloroplast precursor
	CA723738	Aquaporin
	CK203951	Aspartate aminotransferase, cytoplasmic
	TC394273	Aspartokinase
	CK165300	AT4g15940/dl4011w
	TC408973, TC383766	Beta-carotene hydroxylase
	TC413428	Chloroplast methionine sulfoxide reductase B2 precursor
	CO347756	Cytochrome b5
	TC435744	Ferredoxin-sulfite reductase precursor
	BJ232689, TC391859	Initiator binding protein
	CJ675529	Nucleobase-ascorbate transporter 12
	TC405271	RNA recognition motif (RRM)-containing protein-like
	TC391048	UDP-glucOse dehydrogenase
tae-miR1118	TC369361, CK196934, TC370181	Calmodulin TaCaM2-1
	TC379298	Geranylgeranyl hydrogenase
	TC418995	Glutathione S-transferase 2
	TC391749	Protein HVA22
	CV773860	Type 1 non specific lipid transfer protein precursor
tae-miR1120	TC402657	Glyceraldehyde-3-phOsphate dehydrogenase, cytOsolic
	CJ668032	Leucine Rich Repeat family protein
	TC373115	Leucine zipper protein-like
	CJ572772	OJ000126_13.4 protein
	TC390499	S-adenOsylmethionine decarboxylase proenzyme
	TC449066	S-adenOsylmethionine decarboxylase proenzyme
tae-miR1121	TC372427	Catalase-1
	TC405028	Extracellular invertase
	TC440824	O-methyltransferase family protein, expressed
	TC404730, TC389275	Peroxidase 6
	TC446821	Preprotein translocase secA subunit
	CJ839181	Ubiquitin carrier protein
tae-miR1122	TC409078	40S ribOsomal protein S12
	CJ531707	Betanidin 6-O-glucOsyltransferase-like protein
	CD883901	Fusarium resistance protein I2C-5-like
	AL819672	Sodium/hydrogen exchanger
tae-miR1125	CD454825	Plasma membrane proton ATPase
tae-miR1127	TC434949	Sialyltransferase like protein
	BE516586	Calmodulin-like protein
tae-miR1128	CK162453	Acyl-coenzyme A oxidase 2, peroxisomal precursor
	TC426247	AP-2 complex subunit sigma-1
	TC403387	At2g44820/T13E15.17
	TC454714	ATP sulfurylase
	CJ907078	Brain protein 44-like
	TC409696	Branched-chain-amino-acid aminotransferase-like protein 1
	BE516586	Calmodulin-like protein
	TC439689	Calreticulin-like protein
	TC369045	CBFIVd-B22
	DR731606	DEAD-box ATP-dependent RNA helicase 42
	BJ263423	Early light-inducible protein ELIP
	BQ838905	Early nodulin protein
	TC381299	Gamma-secretase subunit PEN2-like
	TC448466	Glycine-rich_protein_(Aa1-291) precursor
	CJ943226	Hydrolase, alpha/beta fold family protein, expressed
	TC415559	Malic enzyme
	CK168772	Monodehydroascorbate reductase
	CK198514	Peroxidase 6
	GH728396	Potential autophagy related protein-like
	BJ323295	Receptor protein kinase
	TC405876	Ring zinc finger protein-like
	TC434949	Sialyltransferase like protein
	TC388253	Speckle-type POZ protein-like
	CJ868604	Transcriptional activator-like
	GH726155	Type 1 non-specific lipid transfer protein precursor
	TC374504	UDP-D-glucOse epimerase 1
	TC369447	Zinc finger protein ZFP-like
tae-miR1130	TC381627	Cinnamyl-alcohol dehydrogenase-like protein
	CD911932	Endonuclease-like
	TC395633	Ethylene receptor-like protein
	CA599831	Lipase (Class 3)-like protein
	CJ861664	PhOsphatidylinOsitol transfer-like
	TC453352	Probable esterase PIR7A
	TC378043	Seryl-tRNA synthetase family protein, expressed
	TC461034	Ubiquitin conjugating enzyme 7 interacting protein 4-like
tae-miR1131	CD491034	3-phOsphOshikimate 1-carboxyvinyltransferase
	CA707384, CA678412	Chlorophyll a-b binding protein, chloroplast precursor
	TC431084	Metallothionein-like protein type 3
	TC372505	RibulOse bisphOsphate carboxylase/oxygenase activase A, chloroplast precursor
	CK211747, CK215758, CK213931	WCOR719
tae-miR1133	TC454714	ATP sulfurylase
	CJ907078	Brain protein 44-like
	CK196934	Calmodulin TaCaM2-1
	BE516586	Calmodulin-like protein
	BQ838905	Early nodulin protein
	TC448466	Glycine-rich_protein_(Aa1-291) precursor
	CK198514	Peroxidase 6
	TC394164	PhOsphatidylinOsitol transfer protein, expressed
	TC405876	Ring zinc finger protein-like
	TC439651	Selenium-binding protein-like
	GH726155	Type 1 non-specific lipid transfer protein precursor
tae-miR1135	TC433142	Alliin lyase-like
	TC390088	Coatomer subunit zeta-1
	CD931690	Cytochrome P450
	CD888735	Delta1-pyrroline-5-carboxylate synthetase
	TC374632	Fructan exohydrolase
	TC418338	GAD1
	TC456258	Importin beta-like protein
	TC374375, TC376089	Mitochondrial 2-oxoglutarate/malate translocator
	TC445105, TC394690, TC404007, TC441900, TC424561, TC401095	Monodehydroascorbate reductase
	TC383624	Peroxidase 6
tae-miR1136	BJ263423	Early light-inducible protein ELIP
	TC405058	Protein kinase domain containing protein, expressed
tae-miR1137	TC418521	Expansin-like A1 precursor
	CK197784	HGA1
tae-miR1139	DR740890, DR740868, TC369138	At1g05520/T25N20_16
	TC405700	C3HC4 zinc finger containing protein
	TC386006	Cyclin-dependent kinases regulatory subunit 1
	TC391844	Gamma-TIP-like protein
	TC436537	General substrate transporter
	CJ636238	Glycine cleavage system H protein, mitochondrial precursor
	TC427924, TC414420	Kelch motif family protein, expressed
	TC424689, TC390083, TC391891, CA607350	L-lactate dehydrogenase A
	CK158705	Quinone reductase
	TC387148	SAR DNA binding protein
	TC429437	Senescence-associated protein 12
	TC397585	Transcription factor Myb1
	TC436930	WD-40 repeat protein-like
tae-miR1436	TC377933	ATP dependent Clp protease ATP-binding subunit ClpX1
	TC369361, CK196934, TC370181	Calmodulin TaCaM2-1
	TC383543	Citrate synthase
	TC376766	DEAD-box ATP-dependent RNA helicase 42
	DR732284	ERN3
	TC440827	F-box domain containing protein-like
	TC418995	Glutathione S-transferase 2
	TC402657	Glyceraldehyde-3-phOsphate dehydrogenase, cytOsolic
	CV762246	GlycOsyltransferase
	TC452182	Glyoxalase II
	TC373115	Leucine zipper protein-like
	CJ563368	Lipid transfer protein-like
	DR732905	MIKC-type MADS-box transcription factor WM22A
	CJ572772	OJ000126_13.4 protein
	TC433753	Proline-rich spliceOsome-associated protein-like
	TC459951	Protein kinase domain containing protein, expressed
	BE425224	Receptor-like kinase 17 precursor
	DR732123	Regulatory protein of P-starvation acclimation response Psr1
	TC370176	Resistance-related receptor-like kinase
	TC437336	RibulOse bisphOsphate carboxylase large chain
	CJ557246	RNA pseudouridylate synthase family protein expressed
	TC390499, TC449066	S-adenOsylmethionine decarboxylase proenzyme
	TC453849	U2AF large subunit
	TC444038	Zinc finger CCCH domain-containing protein ZFN-like 1
tae-miR1439	CJ936328	Alpha-L-arabinofuranOsidase/beta-D-xylOsidase isoenzyme ARA-I
	TC369361, TC370181	Calmodulin TaCaM2-1
	TC409271	CDK5 activator-binding protein-like
	TC383543	Citrate synthase
	TC394286	CTV.22
	TC376766, DR731536	DEAD-box ATP-dependent RNA helicase 42
	TC456061	Delta 1-pyrroline-5-carboxylate synthetase
	TC379298	Geranylgeranyl hydrogenase
	TC383916	Glutathione transferase
	TC452182	Glyoxalase II
	TC406001,TC413664	Histone H2B.1
	TC415559	Malic enzyme
	TC401095, TC424561, TC441900, TC404007, TC394690, TC445105	Monodehydroascorbate reductase
	TC459951	Protein kinase domain containing protein, expressed
	TC405876	Ring zinc finger protein-like
	CJ557246	RNA pseudouridylate synthase family protein expressed
	TC434687	Small GTP-binding protein
	TC459612	Wall-associated kinase 2
tae-miR167	TC402134	ABP-1
	TC398445	Multidrug resistance associated protein 1
	CK193500	NADPH oxidoreductase homolog
	CK213113	Protochlorophyllide reductase A, chloroplast precursor
	TC395319	transcription factor jumonji (jmjC) domain-containing protein
tae-miR1847	TC416401	Alpha tubulin-2A
	TC450471	F5I14.29/F5I14.29
	TC437514	F-box protein-like
	CK163755	Malic enzyme
	TC459671	Respiratory burst oxidase protein A
	TC401001	T1K7.26 protein
tae-miR2118	TC451647	Alkaline invertase
	CK199587	Early nodulin 75-like protein
	TC439977, TC415030	GTP-binding protein-like
	TC422336	Kinase associated protein phOsphatase
	TC447958	Light stress-responsive one-helix protein-like
	CK212176	PhotOsystem 1 subunit 5
	TC371825	Serine/threonine protein phOsphatase
	TC403906	Triticain beta
tae-miR3700	TC371315, TC371563,TC372626, TC437840	Polyubiquitin
	TC412324	P-type H+-ATPase
	TC409264	SET domain protein-like
tae-miR395	TC401715, CV776184, TC455080, TC402080, TC441063, ,CK197311, CV761940	ATP sulfurylase
	TC370044	RibOsomal protein L19
	CA618183, CA734658, TC386520	SacIy domain containing protein, expressed
	CK193704	SucrOse transporter
tae-miR482	TC425646, TC421071	NBS-LRR type RGA
	CA678894, TC393142, TC421789, TC410768	OJ000223_09.9 protein
	TC402759	RibOsomal L14 protein
	CO348589	Short-chain alcohol dehydrogenase
tae-miR5021	TC392013	60S ribOsomal protein L30
	TC427967	BHelix-loop-helix transcription factor
	CD910148	BZIP transcription factor
	CD925597	Cupin family protein, expressed
	CK205372	Expansin EXPA12
	TC424354	FERONIA receptor-like kinase
	TC402816, TC387108, TC438021	GASA2-like protein
	TC428351	Glutathione transferase
	TC403644, TC407139	Gt-2
	TC426868	Lustrin A-like
	TC373827	Pistil-specific extensin-like protein precursor
	TC387438	SedoheptulOse-1,7-bisphOsphatase, chloroplast precursor (SedoheptulOse bisphOsphatase) (SBPase) (SED(1,7)P2ase)
	CA613725, TC385467	Serine/threonine-protein phOsphatase PP1
	TC421839	Sodium/hydrogen exchanger
	TC385179	WRKY transcription factor 28
tae-miR5049	TC433193	1-aminocyclopropane-1-carboxylate oxidase
	TC394281	40S ribOsomal protein S15
	TC444618	Abscisic stress ripening-like protein
	TC414519	Acyl carrier protein 3, chloroplast precursor
	CJ531707	Betanidin 6-O-glucOsyltransferase-like protein
	TC416512	Citrate synthase
	TC394286	CTV.22
	TC436262	Cyclic nucleotide gated channel
	CJ727851	Cyclin-dependent kinase D-1
	CD931690	Cytochrome P450
	TC431549	Enhancer of rudimentary homolog
	TC435443	Expansin EXPB8
	TC418521	Expansin-like A1 precursor
	CD891662	F-box protein-like
	CA611067	Glutathione-S-transferase 28e45
	TC416752, TC438186	Harpin-induced protein 1 containing protein, expressed
	TC376269	High molecular mass early light-inducible protein HV58, chloroplast precursor
	TC413664	Histone H2B.1
	TC406957	Homeobox domain containing protein, expressed
	TC422449	InOsitol 1,3,4,5,6-pentakisphOsphate 2-kinase
	TC377619	Lecithin cholesterol acyltransferase
	CK215459	Low molecular mass early light-inducible protein HV90, chloroplast precursor
	TC438636	Mitochondrial phOsphate transporter
	TC376188	MYB20 protein
	TC380088	NBS-LRR type resistance protein-like
	CA711590	Nucellin-like aspartic protease
	TC398706	PG3
	TC449345	Phytepsin precursor (Aspartic proteinase) [Contains Phytepsin 32 kDa subunit
	TC382066, TC426391	Protein phOsphatase 2C
	TC370810	RadA-like protein
	CD903703	SGRP-1 protein
	TC423859	Short-chain dehydrogenase/reductase protein-like
	CJ530860	SNF7 protein-like
	AL819672	Sodium/hydrogen exchanger
	TC396713	SucrOse-phOsphate synthase 9
	TC423054	T6A9.6 protein
	TC432536	VMP3 protein
	TC438644	Wpk4 protein kinase
	TC452930	WRKY39
tae-miR5067	TC374008	Calnexin
	CA676115	CI2C
	TC393687	Flavonoid 7-O-methyltransferase
	CK155004	Geraniol 10-hydroxylase
	TC422449	InOsitol 1,3,4,5,6-pentakisphOsphate 2-kinase
	TC371448	Methionyl-tRNA synthetase-like protein
	BJ257353	Peroxidase
	BJ307801	Transducin family protein-like
	TC438644	Wpk4 protein kinase
tae-miR5068	CA605881	Acidic ribOsomal protein
	BE217043	Phenylalanine ammonia-lyase
tae-miR5070	TC457231	Proline-rich protein
	TC440699	Translation initiation factor eIF5
tae-miR5175	GH722323	10-deacetylbaccatin III-10-O-acetyl transferase-like
	TC444618	Abscisic stress ripening-like protein
	TC380076	BRI1-KD interacting protein 109
	TC439689	Calreticulin-like protein
	TC394286	CTV.22
	TC391404	Cysteine synthase (O-acetylserine sulfhydrylase) (O- acetylserine (Thiol)-lyase)
	DR731536	DEAD-box ATP-dependent RNA helicase 50
	TC391647	Oxidoreductase, 2OG-Fe oxygenase family protein, expressed
	TC398706	PG3
	CJ868604	Transcriptional activator-like
tae-miR5180	AL816051	BARE-1 polyprotein
	TC425152	Peptidyl-prolyl cis-trans isomerase
	CJ608275	PhotOsystem II polypeptide
	CD903828	Starch branching enzyme I precursor
	TC413536	TIA-1 related protein
tae-miR5181	TC387235	Citrate synthase
	TC374061, TC384192	Nuclear movement protein-like
	CJ596436	Translin family protein, expressed
	CJ963181	Zinc-finger motif
tae-miR5203	TC383543	Citrate synthase
	CA647968	LEM3-like
	TC385465	Non-specific lipid-transfer protein
	CJ557246	RNA pseudouridylate synthase family protein expressed
	CJ553250	Serine carboxypeptidase family protein, expressed
	CJ530860	SNF7 protein-like
tae-miR5205	TC444618	Abscisic stress ripening-like protein
	TC420918	Arf6/ArfB-family small GTPase
	TC377933	ATP dependent Clp protease ATP-binding subunit ClpX1
	AL821953	CHY zinc finger family protein, expressed
	CJ883403	Cysteine synthase
	TC385385	Exoglucanase precursor
	CD880846	Flowering promoting factor-like 1
	TC452182	Glyoxalase II
	CK211600, CK216047, CK214985, CK214076	High light protein
	TC389043	Malate dehydrogenase [NADP], chloroplast precursor
	DR732905	MIKC-type MADS-box transcription factor WM22A
	CN012529	Mitochondrial transcription termination factor-like protein
	TC398674	Phytoene dehydrogenase, chloroplast/chromoplast precursor
	CD879785	Probable protein ABIL1
	TC433753	Proline-rich spliceOsome-associated protein-like
	TC459951	Protein kinase domain containing protein, expressed
	TC406931	RibOsomal protein L7
	TC449066, TC390499	S-adenOsylmethionine decarboxylase proenzyme
	CD879878	Serine-threonine protein kinase
	TC395950	STF-1
	TC453849	U2AF large subunit
	TC383983	Utp14 protein, expressed
tae-miR5387	TC437702	Histone H3.2
tae-miR5568	TC397912	AdenOsine diphOsphate glucOse pyrophOsphatase precursor
	CJ936328	Alpha-L-arabinofuranOsidase/beta-D-xylOsidase isoenzyme ARA-I
	TC420918	Arf6/ArfB-family small GTPase
	CJ883403	Cysteine synthase
	TC401164	Fb14
	TC446402	Glutathione gamma-glutamylcysteinyltransferase 1
	TC452182	Glyoxalase II
	CK214076, CK214985, CK216047, CK211600	High light protein
	TC389043	Malate dehydrogenase [NADP], chloroplast precursor
	CN012529	Mitochondrial transcription termination factor-like protein
	TC398674	Phytoene dehydrogenase, chloroplast/chromoplast precursor
	CD879785	Probable protein ABIL1
	TC392962	Serine protease-like protein
	CD879878	Serine-threonine protein kinase
	TC395950	STF-1
	TC383983	Utp14 protein, expressed
tae-miR6197	AL821953	CHY zinc finger family protein, expressed
	TC398842	Glutamine synthetase
	TC446402	Glutathione gamma-glutamylcysteinyltransferase 1
	TC380096	haloacid dehalogenase-like hydrolase family protein
	TC438131	Ice recrystallisation inhibition protein
	TC391197	Leucine Rich Repeat family protein, expressed
	TC369729	LRK14
	CA601255	Membrane bound O-acyl transferase MBOAT
	CK200742	Metallo-beta-lactamase-like
	CJ861664	PhOsphatidylinOsitol transfer-like
	TC442517	Protein HVA22
	TC440668	RibOsomal Pr 117
	CJ868604	Transcriptional activator-like
	CJ705099	Uncharacterized protein At1g55300.2
	TC383983	Utp14 protein, expressed
	TC419868	Zinc finger protein
tae-miR6224	TC402657	Glyceraldehyde-3-phOsphate dehydrogenase, cytOsolic
tae-miR834	TC400043	Chitinase
	CK213195	Histone H1
	DR733985	Auxin-repressed protein
tae-miR845	TC399949	CRS2-associated factor 2, chloroplast precursor
	BQ902506	Triticain gamma
	TC436507	Hypersensitive response protein
tae-miR950	TC400027	C2H2 zinc-finger protein
	TC441942	60S ribOsomal protein L19-like protein
