# Supplementary material for: Unique and Conserved MicroRNAs in Wheat Chromosome 5D Revealed by Next-Generation Sequencing
Source: PLoS One. 2013 Jul 23;8(7):e69801. doi: 10.1371/journal.pone.0069801 (PMC3720673; doi:10.1371/journal.pone.0069801)
Supplement: Data S5 — Table 1. Repeat Families of 5D chromosome. Table 2: RepeatMasker program results for 5D long chromosome arm. Table 3: RepeatMasker program results for 5D short chromosome arm. (XLSX) [file pone.0069801.s005.xlsx]

## Sheet: Table 1
Data S5: Table 1: Repeat Families of 5D chromosome
tae-miR1117	CACTA
tae-miR1118	Mariner,CACTA
tae-miR1120	Mariner,CACTA
tae-miR1121	Mariner
tae-miR1122	Mariner
tae-miR1123	Mutator
tae-miR1125	Mariner
tae-miR1127	Mariner,CACTA
tae-miR1128	Mariner,CACTA
tae-miR1131	CACTA
tae-miR1133	Mariner
tae-miR1135	Mariner
tae-miR1136	Mariner
tae-miR1137	Mariner
tae-miR1139	Harbinger
tae-miR1436	Mariner,CACTA
tae-miR1439	Mariner,CACTA
tae-miR1847	CACTA
tae-miR437	Mariner,CACTA
tae-miR5021	CACTA
tae-miR5049	Mariner,CACTA,Stowaway
tae-miR5067	Mariner
tae-miR5161	Mariner
tae-miR5169	Mariner
tae-miR5175	Mariner
tae-miR5180	Mariner
tae-miR5203	Mariner
tae-miR5205	Mariner,CACTA
tae-miR5281	Mariner,CACTA
tae-miR5387	CACTA
tae-miR5568	Mariner
tae-miR6191	Mariner
tae-miR6219	CACTA
tae-miR6224	Mariner,CACTA
tae-miR818	Mariner
tae-miR834	CACTA

## Sheet: Table 2
Data S5: Table 2: RepeatMasker program results for 5D long chromosome arm
==================================================
file name: 5DLrepeatmaskerquery.txt.fsa
sequences: 2206
total length: 267266 bp (267266 bp excl N/X-runs)
GC level: Unknown %
bases masked: 224083 bp ( 83.84 %)
==================================================
number of length percentage
elements* occupied of sequence
--------------------------------------------------
Retroelements 6 86 bp 0.03 %
SINEs: 0 0 bp 0.00 %
Penelope 0 0 bp 0.00 %
LINEs: 2 15 bp 0.01 %
CRE/SLACS 0 0 bp 0.00 %
L2/CR1/Rex 0 0 bp 0.00 %
R1/LOA/Jockey 0 0 bp 0.00 %
R2/R4/NeSL 0 0 bp 0.00 %
RTE/Bov-B 0 0 bp 0.00 %
L1/CIN4 0 0 bp 0.00 %
LTR elements: 4 71 bp 0.03 %
BEL/Pao 0 0 bp 0.00 %
Ty1/Copia 0 0 bp 0.00 %
Gypsy/DIRS1 4 71 bp 0.03 %
Retroviral 0 0 bp 0.00 %
DNA transposons 2246 217942 bp 81.54 %
hobo-Activator 0 0 bp 0.00 %
Tc1-IS630-Pogo 1488 145173 bp 54.32 %
En-Spm 595 61370 bp 22.96 %
MuDR-IS905 3 664 bp 0.25 %
PiggyBac 0 0 bp 0.00 %
Tourist/Harbinger 112 9050 bp 3.39 %
Other (Mirage, 0 0 bp 0.00 %
P-element, Transib)
Rolling-circles 0 0 bp 0.00 %
Unclassified: 95 5554 bp 2.08 %
Total interspersed repeats: 223582 bp 83.66 %
Small RNA: 0 0 bp 0.00 %
Satellites: 0 0 bp 0.00 %
Simple repeats: 8 501 bp 0.19 %
Low complexity: 0 0 bp 0.00 %
==================================================
* most repeats fragmented by insertions or deletions
have been counted as one element
The query species was assumed to be wheat
RepeatMasker version open-3.3.0 , default mode
run with rmblastn version : 2.2.27+
RepBase Update 20110419-min, RM database version 20110419-min

## Sheet: Table 3
Data S5: Table 3: RepeatMasker program results for 5D short chromosome arm
==================================================
file name: premirnaquery-version19.txt.fsa
sequences: 1368
total length: 156917 bp (156917 bp excl N/X-runs)
GC level: Unknown %
bases masked: 132400 bp ( 84.38 %)
==================================================
number of length percentage
elements* occupied of sequence
--------------------------------------------------
Retroelements 6 258 bp 0.16 %
SINEs: 0 0 bp 0.00 %
Penelope 0 0 bp 0.00 %
LINEs: 0 0 bp 0.00 %
CRE/SLACS 0 0 bp 0.00 %
L2/CR1/Rex 0 0 bp 0.00 %
R1/LOA/Jockey 0 0 bp 0.00 %
R2/R4/NeSL 0 0 bp 0.00 %
RTE/Bov-B 0 0 bp 0.00 %
L1/CIN4 0 0 bp 0.00 %
LTR elements: 6 258 bp 0.16 %
BEL/Pao 0 0 bp 0.00 %
Ty1/Copia 2 88 bp 0.06 %
Gypsy/DIRS1 4 170 bp 0.11 %
Retroviral 0 0 bp 0.00 %
DNA transposons 1438 128642 bp 81.98 %
hobo-Activator 0 0 bp 0.00 %
Tc1-IS630-Pogo 826 77959 bp 49.68 %
En-Spm 366 31027 bp 19.77 %
MuDR-IS905 0 0 bp 0.00 %
PiggyBac 0 0 bp 0.00 %
Tourist/Harbinger 202 16476 bp 10.50 %
Other (Mirage, 0 0 bp 0.00 %
P-element, Transib)
Rolling-circles 0 0 bp 0.00 %
Unclassified: 52 2625 bp 1.67 %
Total interspersed repeats: 131525 bp 83.82 %
Small RNA: 0 0 bp 0.00 %
Satellites: 0 0 bp 0.00 %
Simple repeats: 16 875 bp 0.56 %
Low complexity: 0 0 bp 0.00 %
==================================================
* most repeats fragmented by insertions or deletions
have been counted as one element
The query species was assumed to be wheat
RepeatMasker version open-3.3.0 , default mode
run with rmblastn version : 2.2.23+
RepBase Update 20120418, RM database version 20120418
