# Supplementary material for: Unique and Conserved MicroRNAs in Wheat Chromosome 5D Revealed by Next-Generation Sequencing
Source: PLoS One. 2013 Jul 23;8(7):e69801. doi: 10.1371/journal.pone.0069801 (PMC3720673; doi:10.1371/journal.pone.0069801)
Supplement: Data S6 — Table 1. Pre-miRNA sequences selected for experimental validation. Table 2: Primer sequences. (XLSX) [file pone.0069801.s006.xlsx]

## Sheet: Table1
Data S6:Table 1: Pre-miRNAs selected for experimental validation
miRNA	Pre-mirna Sequence
miR2118	ATGAGCATCTAAGAGCATTGGGCATGGGAACATGGAGGAAGGCCTAAACTAGTGTGTCCCTGTGCAACTAGGGTCGAACATTTGTTTTGGAAATTTCCCGATGCCTCCCATGCCTATTGTTCTTAGGTGTTTGATA
miR5070	TCGAAGAACTAATTTAGTACTTTCCTACCCTTCTTAGTTCAGCCAAATGAACTAATTTTTCAAAAGTCAGGTGATTTCTGAAATTTTAGTTCATTTAGTTGAACTAAGTAGGGTCAGAAGGTGTGTACCCCTGATGGTTTCA
miR6220	AAATACTACCTCCATCTCAAATCATAAGACATTTTGGGTGGGCTATTACCAAAAATGTCTTATAATTTGGGATAGAGGAAATAGATGAGTTGGAATGG
miR169	GTGGTAAGGGCTTCTTCTGGTAGCCAAGGATGACTTGCCTGTGGATATATAGCTTGATCGATTACACTTACATCTCTGCATGTATATATGTGATTTCTCACTATGTACAACAGGCAGTCTCCTTGGCTAGCCCGAGTGGCCCTTATCTTCCA
miR5085	ACAAAAATTTCGGTGAAAAAAAGGACATTTTTTGTGGCATGTATAAAAAAAGATAAAAAAAATGCCTTGTGAATAGATGTAATCAAGCATCGAAAATTGTCTTTTTTACACAAGCTACAAAAAATGTCCCTTTTCATCGAAACTTGGTGCA

## Sheet: Table2
Data S6:Table 2: Primer sequences
miRNA	Forward Primer	Reverse Primer
miR2118	CCT GTG CAA CTA GGG TCG	TGG GAG GCA TCG GGA AAT
miR5070	TCG AAG AAC TAA TTT AGT ACT TTC CTA	TGA AAC CAT CAG GGG TAC AC
miR6220	TAC TAC CTC CAT CTC AAA TCA TAA GAC	CCA TTC CAA CTC ATC TAT TTC CTC
miR169	GTG GTA AGG GCT TCT TCT GG	CAT ATA TAC ATG CAG AGA TGT AAG TGT
miR5085	AAG ATA AAA AAA ATG CCT TGT GAA TAG A	CA AGT TTC GAT GAA AAG GGA CAT TT
